# Supplementary material for: Hexamethyl 13,14-dioxapenta­cyclo­[8.2.1.14,7.02,9.03,8]tetra­deca-5,11-diene-1,4,5,6,11,12-hexa­carboxyl­ate
Source: Acta Crystallogr Sect E Struct Rep Online. 2012 Sep 22;68(Pt 10):o2963. doi: 10.1107/S1600536812039232 (PMC3470332; doi:10.1107/S1600536812039232)
Supplement: Supplementary file 1 [file e-68-o2963-sup1.cif]

##############################################################################
#                                                                            #
# This CIF contains the data in a paper accepted for publication in          #
# Acta Crystallographica Section E. It conforms to the requirements of       #
# Notes for Authors for Acta Crystallographica Section E, and has been       #
# peer reviewed under the auspices of the IUCr Commission on Journals.       #
#                                                                            #
# Full details of the Crystallographic Information File format               #
# are given in the paper "The Crystallographic Information File (CIF):       #
# a New Standard Archive File for Crystallography" by S. R. Hall, F. H.      #
# Allen and I. D. Brown [Acta Cryst. (1991), A47, 655-685].                  #
#                                                                            #
# The current version of the core CIF dictionary is obtainable from          #
# ftp://ftp.iucr.org/pub/cif_core.dic.                                       #
#                                                                            #
# Software is freely available for graphical display of the structure(s)     #
# in this CIF. For information consult the CIF software page                 #
# http://www.iucr.org/resources/cif/software.                                #
#                                                                            #
# This file may be used for bona fide research purposes within the           #
# scientific community so long as proper attribution is given to the journal # 
# article from which it was obtained.                                        #
#                                                                            #
##############################################################################
data_global
_audit_creation_method     SHELXTL-V6.0
_journal_date_recd_electronic     2012-09-03
_journal_date_accepted     2012-09-13
_journal_name_full     'Acta Crystallographica, Section E'
_journal_year     2012
_journal_volume     68
_journal_issue     10
_journal_page_first     o2963
_journal_page_last     o2963
_journal_paper_category     QO
_journal_paper_doi     10.1107/S1600536812039232
_journal_coeditor_code     HB6954
_publ_contact_author_name
;
 Dr. Alan J. Lough
;
_publ_contact_author_address
;
 Department of Chemistry,
 University of Toronto,
 Toronto, Ontario, Canada M5S 3H6
;
_publ_contact_author_email     alough@chem.utoronto.ca
_publ_contact_author_fax     '416 978 8775'
_publ_contact_author_phone     '416 978 6275'
_publ_section_title
;\
Hexamethyl
13,14-dioxapentacyclo[8.2.1.1^4,7^.0^2,9^.0^3,8^]tetradeca-5,11-diene-1,4,5,\
6,11,12-hexacarboxylate
;
loop_
    _publ_author_name
    _publ_author_address
    'Lough, Alan J.'
;
Department of Chemistry,
University of Toronto,
Toronto, Ontario, Canada M5S 3H6
;
    'Jack, Kelsey'
;
Department of Chemistry,
University of Guelph,
Guelph, Ontario, Canada N1G 2W1
;
    'Tam, William'
;
Department of Chemistry,
University of Guelph,
Guelph, Ontario, Canada N1G 2W1
;
data_I
_chemical_name_systematic
;
Hexamethyl
13,14-dioxapentacyclo[8.2.1.1^4,7^.0^2,9^.0^3,8^]tetradeca-
5,11-diene-1,4,5,6,11,12-hexacarboxylate
;
_chemical_name_common     ?
_chemical_formula_moiety     'C24 H24 O14'
_chemical_formula_sum     'C24 H24 O14'
_chemical_formula_iupac     'C24 H24 O14'
_chemical_formula_weight     536.43
_chemical_melting_point     ?
_symmetry_cell_setting     monoclinic
_symmetry_space_group_name_H-M     'C 2/c'
_symmetry_space_group_name_Hall     '-C 2yc'
loop_
    _symmetry_equiv_pos_as_xyz
    'x, y, z'
    '-x, y, -z+1/2'
    'x+1/2, y+1/2, z'
    '-x+1/2, y+1/2, -z+1/2'
    '-x, -y, -z'
    'x, -y, z-1/2'
    '-x+1/2, -y+1/2, -z'
    'x+1/2, -y+1/2, z-1/2'
_cell_length_a     25.1309(18)
_cell_length_b     10.0840(7)
_cell_length_c     9.5922(7)
_cell_angle_alpha     90.00
_cell_angle_beta     95.430(2)
_cell_angle_gamma     90.00
_cell_volume     2419.9(3)
_cell_formula_units_Z     4
_cell_measurement_reflns_used     6078
_cell_measurement_theta_min     2.99
_cell_measurement_theta_max     27.48
_cell_measurement_temperature     147(2)
_exptl_crystal_description     needle
_exptl_crystal_colour     colourless
_exptl_crystal_size_max     0.15
_exptl_crystal_size_mid     0.10
_exptl_crystal_size_min     0.07
_exptl_crystal_density_diffrn     1.472
_exptl_crystal_density_meas     ?
_exptl_crystal_density_method     'not measured'
_exptl_crystal_F_000     1120
_exptl_absorpt_coefficient_mu     0.123
_exptl_absorpt_correction_type     multi-scan
_exptl_absorpt_process_details     '(SADABS; Bruker, 2007)'
_exptl_absorpt_correction_T_min     0.7111
_exptl_absorpt_correction_T_max     0.7456
_exptl_special_details
;
;
_diffrn_ambient_temperature     147(2)
_diffrn_radiation_type     MoK\a
_diffrn_radiation_wavelength     0.71073
_diffrn_radiation_source     'fine-focus sealed tube'
_diffrn_radiation_monochromator     'Bruker Triumph'
_diffrn_measurement_device_type     'Bruker Kappa APEX DUO CCD'
_diffrn_measurement_method     '\f and \w scans'
_diffrn_detector_area_resol_mean     ?
_diffrn_reflns_number     11038
_diffrn_reflns_av_R_equivalents     0.0277
_diffrn_reflns_av_sigmaI/netI     0.0240
_diffrn_reflns_theta_min     1.63
_diffrn_reflns_theta_max     27.51
_diffrn_reflns_theta_full     27.51
_diffrn_measured_fraction_theta_max     0.999
_diffrn_measured_fraction_theta_full     0.999
_diffrn_reflns_limit_h_min     -32
_diffrn_reflns_limit_h_max     32
_diffrn_reflns_limit_k_min     -13
_diffrn_reflns_limit_k_max     12
_diffrn_reflns_limit_l_min     -11
_diffrn_reflns_limit_l_max     12
_refine_special_details
;
Refinement of <i>F</i>^2^ against ALL reflections. The weighted <i>R</i>-factor
<i>wR</i> and goodness of fit <i>S</i> are based on <i>F</i>^2^, conventional
<i>R</i>-factors <i>R</i> are based on <i>F</i>, with <i>F</i> set to zero for
negative <i>F</i>^2^. The threshold expression of <i>F</i>^2^ >
\s(<i>F</i>^2^) is used only for calculating <i>R</i>-factors(gt) <i>etc</i>.
and is not relevant to the choice of reflections for refinement.
<i>R</i>-factors based on <i>F</i>^2^ are statistically about twice as large
as those based on <i>F</i>, and <i>R</i>- factors based on ALL data will be
even larger.
;
_reflns_number_total     2787
_reflns_number_gt     2366
_reflns_threshold_expression     I>2\s(I)
_refine_ls_structure_factor_coef     Fsqd
_refine_ls_matrix_type     full
_refine_ls_R_factor_all     0.0430
_refine_ls_R_factor_gt     0.0351
_refine_ls_wR_factor_gt     0.0924
_refine_ls_wR_factor_ref     0.0976
_refine_ls_goodness_of_fit_ref     1.039
_refine_ls_restrained_S_all     1.039
_refine_ls_number_reflns     2787
_refine_ls_number_parameters     175
_refine_ls_number_restraints     0
_refine_ls_hydrogen_treatment     constr
_refine_ls_weighting_scheme     calc
_refine_ls_weighting_details
         'calc w=1/[\s^2^(Fo^2^)+(0.0518P)^2^+1.6228P] where P=(Fo^2^+2Fc^2^)/3'
_atom_sites_solution_hydrogens     geom
_atom_sites_solution_primary     direct
_atom_sites_solution_secondary     difmap
_refine_ls_shift/su_max     0.001
_refine_ls_shift/su_mean     0.000
_refine_diff_density_max     0.419
_refine_diff_density_min     -0.251
_refine_ls_extinction_method     none
_refine_ls_extinction_coef     ?
loop_
    _atom_type_symbol
    _atom_type_description
    _atom_type_scat_dispersion_real
    _atom_type_scat_dispersion_imag
    _atom_type_scat_source
    'C' 'C' 0.0033 0.0016
                         'International Tables Vol C Tables 4.2.6.8 and 6.1.1.4'
    'H' 'H' 0.0000 0.0000
                         'International Tables Vol C Tables 4.2.6.8 and 6.1.1.4'
    'O' 'O' 0.0106 0.0060
                         'International Tables Vol C Tables 4.2.6.8 and 6.1.1.4'
_computing_data_collection     'APEX2 (Bruker, 2007)'
_computing_cell_refinement     'SAINT (Bruker, 2007)'
_computing_data_reduction     'SAINT (Bruker, 2007)'
_computing_structure_solution     'SHELXS97 (Sheldrick, 2008)'
_computing_structure_refinement     'SHELXL97 (Sheldrick, 2008)'
_computing_molecular_graphics     'PLATON (Spek, 2009)'
_computing_publication_material     'SHELXTL (Sheldrick, 2008)'
loop_
    _atom_site_type_symbol
    _atom_site_label
    _atom_site_fract_x
    _atom_site_fract_y
    _atom_site_fract_z
    _atom_site_U_iso_or_equiv
    _atom_site_adp_type
    _atom_site_calc_flag
    _atom_site_refinement_flags
    _atom_site_occupancy
    _atom_site_symmetry_multiplicity
    _atom_site_disorder_assembly
    _atom_site_disorder_group
    O O1 0.92545(3) 0.44122(8) 0.38295(8) 0.01527(19) Uani d . 1 1 . .
    O O2 0.91010(5) 0.09784(10) 0.30367(10) 0.0322(3) Uani d . 1 1 . .
    O O3 0.94389(4) 0.20695(9) 0.49626(9) 0.0237(2) Uani d . 1 1 . .
    O O4 0.80179(4) 0.21560(10) 0.15093(10) 0.0272(2) Uani d . 1 1 . .
    O O5 0.85951(3) 0.23192(9) -0.01412(9) 0.0206(2) Uani d . 1 1 . .
    O O6 0.84027(4) 0.69996(9) 0.08929(10) 0.0250(2) Uani d . 1 1 . .
    O O7 0.80331(4) 0.50766(9) 0.00853(10) 0.0227(2) Uani d . 1 1 . .
    C C1 0.97293(4) 0.35610(11) 0.20451(11) 0.0133(2) Uani d . 1 1 . .
    H H1 0.9723 0.3106 0.1117 0.016 Uiso calc R 1 1 . .
    C C2 0.92422(4) 0.33021(12) 0.28941(11) 0.0141(2) Uani d . 1 1 . .
    C C3 0.87579(4) 0.36255(12) 0.18620(11) 0.0149(2) Uani d . 1 1 . .
    C C4 0.87513(5) 0.49467(12) 0.17852(12) 0.0157(2) Uani d . 1 1 . .
    C C5 0.92285(4) 0.54296(12) 0.27571(11) 0.0149(2) Uani d . 1 1 . .
    H H5A 0.9202 0.6361 0.3103 0.018 Uiso calc R 1 1 . .
    C C6 0.97323(4) 0.51140(11) 0.20141(11) 0.0134(2) Uani d . 1 1 . .
    H H6 0.9748 0.5528 0.1071 0.016 Uiso calc R 1 1 . .
    C C7 0.92448(5) 0.19809(12) 0.36304(12) 0.0171(3) Uani d . 1 1 . .
    C C8 0.93932(6) 0.08885(15) 0.58051(15) 0.0322(3) Uani d . 1 1 . .
    H H8A 0.9590 0.1018 0.6726 0.048 Uiso calc R 1 1 . .
    H H8B 0.9543 0.0129 0.5338 0.048 Uiso calc R 1 1 . .
    H H8C 0.9016 0.0721 0.5920 0.048 Uiso calc R 1 1 . .
    C C9 0.84091(5) 0.26211(12) 0.10758(12) 0.0165(2) Uani d . 1 1 . .
    C C10 0.82628(5) 0.14106(15) -0.10214(14) 0.0263(3) Uani d . 1 1 . .
    H H10A 0.8400 0.1345 -0.1942 0.039 Uiso calc R 1 1 . .
    H H10B 0.7895 0.1742 -0.1134 0.039 Uiso calc R 1 1 . .
    H H10C 0.8270 0.0533 -0.0582 0.039 Uiso calc R 1 1 . .
    C C11 0.83860(4) 0.58061(13) 0.08826(12) 0.0170(2) Uani d . 1 1 . .
    C C12 0.76407(5) 0.58064(14) -0.08202(15) 0.0266(3) Uani d . 1 1 . .
    H H12A 0.7429 0.5185 -0.1433 0.040 Uiso calc R 1 1 . .
    H H12B 0.7824 0.6433 -0.1392 0.040 Uiso calc R 1 1 . .
    H H12C 0.7404 0.6294 -0.0247 0.040 Uiso calc R 1 1 . .
loop_
    _atom_site_aniso_label
    _atom_site_aniso_U_11
    _atom_site_aniso_U_22
    _atom_site_aniso_U_33
    _atom_site_aniso_U_12
    _atom_site_aniso_U_13
    _atom_site_aniso_U_23
    O1 0.0186(4) 0.0149(4) 0.0123(4) 0.0003(3) 0.0013(3) -0.0014(3)
    O2 0.0547(7) 0.0168(5) 0.0246(5) -0.0047(4) 0.0011(4) -0.0007(4)
    O3 0.0295(5) 0.0222(5) 0.0183(4) -0.0033(4) -0.0035(4) 0.0069(4)
    O4 0.0228(5) 0.0311(6) 0.0287(5) -0.0110(4) 0.0078(4) -0.0079(4)
    O5 0.0188(4) 0.0252(5) 0.0177(4) -0.0039(3) 0.0015(3) -0.0053(4)
    O6 0.0227(5) 0.0180(5) 0.0329(5) 0.0026(3) -0.0045(4) -0.0004(4)
    O7 0.0180(4) 0.0207(5) 0.0274(5) -0.0002(3) -0.0091(4) 0.0033(4)
    C1 0.0127(5) 0.0146(6) 0.0120(5) -0.0002(4) -0.0012(4) -0.0003(4)
    C2 0.0143(5) 0.0150(6) 0.0127(5) -0.0004(4) -0.0001(4) -0.0018(4)
    C3 0.0116(5) 0.0190(6) 0.0142(5) -0.0004(4) 0.0009(4) 0.0002(4)
    C4 0.0121(5) 0.0188(6) 0.0160(5) 0.0002(4) 0.0002(4) -0.0011(4)
    C5 0.0154(5) 0.0138(6) 0.0153(5) 0.0013(4) -0.0004(4) -0.0001(4)
    C6 0.0133(5) 0.0138(6) 0.0126(5) -0.0004(4) -0.0019(4) -0.0001(4)
    C7 0.0166(6) 0.0179(6) 0.0174(6) 0.0007(4) 0.0038(4) 0.0013(5)
    C8 0.0412(8) 0.0286(8) 0.0263(7) 0.0004(6) 0.0011(6) 0.0140(6)
    C9 0.0139(5) 0.0180(6) 0.0172(5) 0.0004(4) -0.0007(4) 0.0001(5)
    C10 0.0243(7) 0.0316(8) 0.0223(6) -0.0046(5) -0.0013(5) -0.0102(6)
    C11 0.0125(5) 0.0196(6) 0.0188(5) 0.0009(4) 0.0013(4) 0.0003(5)
    C12 0.0193(6) 0.0274(7) 0.0306(7) 0.0005(5) -0.0106(5) 0.0074(6)
_geom_special_details
;
All e.s.d.'s (except the e.s.d. in the dihedral angle between two l.s. planes)
are estimated using the full covariance matrix. The cell e.s.d.'s are taken
into account individually in the estimation of e.s.d.'s in distances, angles
and torsion angles; correlations between e.s.d.'s in cell parameters are only
used when they are defined by crystal symmetry. An approximate (isotropic)
treatment of cell e.s.d.'s is used for estimating e.s.d.'s involving l.s.
planes.
;
loop_
    _geom_bond_atom_site_label_1
    _geom_bond_atom_site_label_2
    _geom_bond_site_symmetry_2
    _geom_bond_distance
    _geom_bond_publ_flag
    O1 C2 . 1.4331(14) ?
    O1 C5 . 1.4500(14) ?
    O2 C7 . 1.1991(16) ?
    O3 C7 . 1.3271(15) ?
    O3 C8 . 1.4499(16) ?
    O4 C9 . 1.1987(15) ?
    O5 C9 . 1.3331(15) ?
    O5 C10 . 1.4547(15) ?
    O6 C11 . 1.2043(16) ?
    O7 C11 . 1.3358(15) ?
    O7 C12 . 1.4514(14) ?
    C1 C1 2_755 1.545(2) ?
    C1 C2 . 1.5553(15) ?
    C1 C6 . 1.5663(16) ?
    C1 H1 . 1.0000 ?
    C2 C7 . 1.5076(16) ?
    C2 C3 . 1.5295(15) ?
    C3 C4 . 1.3343(17) ?
    C3 C9 . 1.4960(16) ?
    C4 C11 . 1.4808(16) ?
    C4 C5 . 1.5275(15) ?
    C5 C6 . 1.5435(16) ?
    C5 H5A . 1.0000 ?
    C6 C6 2_755 1.563(2) ?
    C6 H6 . 1.0000 ?
    C8 H8A . 0.9800 ?
    C8 H8B . 0.9800 ?
    C8 H8C . 0.9800 ?
    C10 H10A . 0.9800 ?
    C10 H10B . 0.9800 ?
    C10 H10C . 0.9800 ?
    C12 H12A . 0.9800 ?
    C12 H12B . 0.9800 ?
    C12 H12C . 0.9800 ?
loop_
    _geom_angle_atom_site_label_1
    _geom_angle_atom_site_label_2
    _geom_angle_atom_site_label_3
    _geom_angle_site_symmetry_1
    _geom_angle_site_symmetry_3
    _geom_angle
    _geom_angle_publ_flag
    C2 O1 C5 . . 96.42(8) ?
    C7 O3 C8 . . 116.11(11) ?
    C9 O5 C10 . . 114.99(10) ?
    C11 O7 C12 . . 116.12(10) ?
    C1 C1 C2 2_755 . 113.51(11) ?
    C1 C1 C6 2_755 . 90.30(5) ?
    C2 C1 C6 . . 100.56(9) ?
    C1 C1 H1 2_755 . 116.2 ?
    C2 C1 H1 . . 116.2 ?
    C6 C1 H1 . . 116.2 ?
    O1 C2 C7 . . 113.46(9) ?
    O1 C2 C3 . . 101.97(9) ?
    C7 C2 C3 . . 117.36(10) ?
    O1 C2 C1 . . 103.01(9) ?
    C7 C2 C1 . . 115.14(9) ?
    C3 C2 C1 . . 104.05(9) ?
    C4 C3 C9 . . 130.13(11) ?
    C4 C3 C2 . . 104.70(10) ?
    C9 C3 C2 . . 125.05(10) ?
    C3 C4 C11 . . 128.35(11) ?
    C3 C4 C5 . . 106.24(10) ?
    C11 C4 C5 . . 125.29(11) ?
    O1 C5 C4 . . 100.80(9) ?
    O1 C5 C6 . . 101.41(9) ?
    C4 C5 C6 . . 106.46(9) ?
    O1 C5 H5A . . 115.4 ?
    C4 C5 H5A . . 115.4 ?
    C6 C5 H5A . . 115.4 ?
    C5 C6 C6 . 2_755 114.97(11) ?
    C5 C6 C1 . . 101.06(9) ?
    C6 C6 C1 2_755 . 89.66(5) ?
    C5 C6 H6 . . 115.8 ?
    C6 C6 H6 2_755 . 115.8 ?
    C1 C6 H6 . . 115.8 ?
    O2 C7 O3 . . 125.51(12) ?
    O2 C7 C2 . . 122.33(11) ?
    O3 C7 C2 . . 112.12(10) ?
    O3 C8 H8A . . 109.5 ?
    O3 C8 H8B . . 109.5 ?
    H8A C8 H8B . . 109.5 ?
    O3 C8 H8C . . 109.5 ?
    H8A C8 H8C . . 109.5 ?
    H8B C8 H8C . . 109.5 ?
    O4 C9 O5 . . 125.55(11) ?
    O4 C9 C3 . . 123.42(11) ?
    O5 C9 C3 . . 111.03(10) ?
    O5 C10 H10A . . 109.5 ?
    O5 C10 H10B . . 109.5 ?
    H10A C10 H10B . . 109.5 ?
    O5 C10 H10C . . 109.5 ?
    H10A C10 H10C . . 109.5 ?
    H10B C10 H10C . . 109.5 ?
    O6 C11 O7 . . 125.15(11) ?
    O6 C11 C4 . . 124.12(11) ?
    O7 C11 C4 . . 110.72(11) ?
    O7 C12 H12A . . 109.5 ?
    O7 C12 H12B . . 109.5 ?
    H12A C12 H12B . . 109.5 ?
    O7 C12 H12C . . 109.5 ?
    H12A C12 H12C . . 109.5 ?
    H12B C12 H12C . . 109.5 ?
loop_
    _geom_torsion_atom_site_label_1
    _geom_torsion_atom_site_label_2
    _geom_torsion_atom_site_label_3
    _geom_torsion_atom_site_label_4
    _geom_torsion_site_symmetry_1
    _geom_torsion_site_symmetry_2
    _geom_torsion_site_symmetry_3
    _geom_torsion_site_symmetry_4
    _geom_torsion
    _geom_torsion_publ_flag
    C5 O1 C2 C7 . . . . -178.09(9) ?
    C5 O1 C2 C3 . . . . -50.92(9) ?
    C5 O1 C2 C1 . . . . 56.76(9) ?
    C1 C1 C2 O1 2_755 . . . 62.75(8) ?
    C6 C1 C2 O1 . . . . -32.23(10) ?
    C1 C1 C2 C7 2_755 . . . -61.30(10) ?
    C6 C1 C2 C7 . . . . -156.28(9) ?
    C1 C1 C2 C3 2_755 . . . 168.84(6) ?
    C6 C1 C2 C3 . . . . 73.86(10) ?
    O1 C2 C3 C4 . . . . 32.45(11) ?
    C7 C2 C3 C4 . . . . 157.06(10) ?
    C1 C2 C3 C4 . . . . -74.43(11) ?
    O1 C2 C3 C9 . . . . -151.28(10) ?
    C7 C2 C3 C9 . . . . -26.67(16) ?
    C1 C2 C3 C9 . . . . 101.85(12) ?
    C9 C3 C4 C11 . . . . 0.3(2) ?
    C2 C3 C4 C11 . . . . 176.35(11) ?
    C9 C3 C4 C5 . . . . -175.80(11) ?
    C2 C3 C4 C5 . . . . 0.21(12) ?
    C2 O1 C5 C4 . . . . 50.47(9) ?
    C2 O1 C5 C6 . . . . -58.97(9) ?
    C3 C4 C5 O1 . . . . -32.25(12) ?
    C11 C4 C5 O1 . . . . 151.47(11) ?
    C3 C4 C5 C6 . . . . 73.20(12) ?
    C11 C4 C5 C6 . . . . -103.08(12) ?
    O1 C5 C6 C6 . . . 2_755 -56.92(8) ?
    C4 C5 C6 C6 . . . 2_755 -161.93(7) ?
    O1 C5 C6 C1 . . . . 37.92(10) ?
    C4 C5 C6 C1 . . . . -67.09(10) ?
    C1 C1 C6 C5 2_755 . . . -117.62(10) ?
    C2 C1 C6 C5 . . . . -3.62(10) ?
    C1 C1 C6 C6 2_755 . . 2_755 -2.22(12) ?
    C2 C1 C6 C6 . . . 2_755 111.78(10) ?
    C8 O3 C7 O2 . . . . -10.06(19) ?
    C8 O3 C7 C2 . . . . 172.22(11) ?
    O1 C2 C7 O2 . . . . 160.49(12) ?
    C3 C2 C7 O2 . . . . 41.86(17) ?
    C1 C2 C7 O2 . . . . -81.16(15) ?
    O1 C2 C7 O3 . . . . -21.71(14) ?
    C3 C2 C7 O3 . . . . -140.34(10) ?
    C1 C2 C7 O3 . . . . 96.65(12) ?
    C10 O5 C9 O4 . . . . 4.24(18) ?
    C10 O5 C9 C3 . . . . -176.27(10) ?
    C4 C3 C9 O4 . . . . -94.36(17) ?
    C2 C3 C9 O4 . . . . 90.36(16) ?
    C4 C3 C9 O5 . . . . 86.14(16) ?
    C2 C3 C9 O5 . . . . -89.15(13) ?
    C12 O7 C11 O6 . . . . -0.57(18) ?
    C12 O7 C11 C4 . . . . 178.21(10) ?
    C3 C4 C11 O6 . . . . 178.87(13) ?
    C5 C4 C11 O6 . . . . -5.68(19) ?
    C3 C4 C11 O7 . . . . 0.08(18) ?
    C5 C4 C11 O7 . . . . 175.53(11) ?
loop_
    _geom_hbond_atom_site_label_D
    _geom_hbond_atom_site_label_H
    _geom_hbond_atom_site_label_A
    _geom_hbond_site_symmetry_A
    _geom_hbond_distance_DH
    _geom_hbond_distance_HA
    _geom_hbond_distance_DA
    _geom_hbond_angle_DHA
    _geom_hbond_publ_flag
    C6 H6 O1 6_565 1.00 2.38 3.2105(13) 140 yes
_iucr_refine_instructions_details
;
TITL mo_d12203_0m in C2/c
CELL 0.71073 25.1309 10.0840 9.5922 90.000 95.430 90.000
ZERR 4.00 0.0018 0.0007 0.0007 0.000 0.002 0.000
LATT 7
SYMM -x, y, -z+1/2
SFAC C H O
UNIT 96 96 56
TEMP -126.150
SIZE 0.070 0.100 0.150
ACTA
L.S. 4
FMAP 2
PLAN 20
HTAB
BOND $H
CONF
WGHT      0.0518      1.6228
FVAR       0.12442
O1    3    0.925449    0.441214    0.382948    11.00000    0.01856    0.01488 =
         0.01235   -0.00135    0.00129    0.00028
O2    3    0.910098    0.097845    0.303666    11.00000    0.05473    0.01681 =
         0.02459   -0.00075    0.00112   -0.00470
O3    3    0.943893    0.206958    0.496260    11.00000    0.02953    0.02225 =
         0.01829    0.00686   -0.00346   -0.00328
O4    3    0.801788    0.215599    0.150927    11.00000    0.02276    0.03107 =
         0.02875   -0.00793    0.00778   -0.01098
O5    3    0.859508    0.231915   -0.014119    11.00000    0.01877    0.02516 =
         0.01773   -0.00527    0.00146   -0.00386
O6    3    0.840266    0.699959    0.089291    11.00000    0.02275    0.01802 =
         0.03292   -0.00036   -0.00453    0.00259
O7    3    0.803309    0.507661    0.008534    11.00000    0.01797    0.02074 =
         0.02739    0.00325   -0.00911   -0.00019
C1    1    0.972930    0.356102    0.204510    11.00000    0.01276    0.01461 =
         0.01202   -0.00035   -0.00115   -0.00025
AFIX  13
H1    2    0.972290    0.310588    0.111744    11.00000   -1.20000
AFIX   0
C2    1    0.924217    0.330204    0.289412    11.00000    0.01429    0.01500 =
         0.01268   -0.00180   -0.00013   -0.00036
C3    1    0.875792    0.362549    0.186204    11.00000    0.01158    0.01903 =
         0.01418    0.00023    0.00093   -0.00038
C4    1    0.875130    0.494673    0.178519    11.00000    0.01214    0.01883 =
         0.01603   -0.00108    0.00019    0.00024
C5    1    0.922854    0.542963    0.275706    11.00000    0.01541    0.01378 =
         0.01527   -0.00008   -0.00035    0.00126
AFIX  13
H5A   2    0.920238    0.636078    0.310264    11.00000   -1.20000
AFIX   0
C6    1    0.973227    0.511399    0.201410    11.00000    0.01331    0.01379 =
         0.01258   -0.00011   -0.00186   -0.00038
AFIX  13
H6    2    0.974754    0.552766    0.107125    11.00000   -1.20000
AFIX   0
C7    1    0.924480    0.198090    0.363035    11.00000    0.01657    0.01788 =
         0.01738    0.00128    0.00383    0.00070
C8    1    0.939325    0.088857    0.580512    11.00000    0.04118    0.02859 =
         0.02633    0.01405    0.00104    0.00040
AFIX 137
H8A   2    0.959026    0.101804    0.672645    11.00000   -1.50000
H8B   2    0.954279    0.012893    0.533828    11.00000   -1.50000
H8C   2    0.901581    0.072048    0.592008    11.00000   -1.50000
AFIX   0
C9    1    0.840911    0.262106    0.107585    11.00000    0.01395    0.01799 =
         0.01725    0.00005   -0.00070    0.00045
C10   1    0.826276    0.141058   -0.102139    11.00000    0.02434    0.03160 =
         0.02228   -0.01023   -0.00126   -0.00456
AFIX 137
H10A  2    0.840030    0.134460   -0.194138    11.00000   -1.50000
H10B  2    0.789464    0.174220   -0.113433    11.00000   -1.50000
H10C  2    0.826945    0.053289   -0.058141    11.00000   -1.50000
AFIX   0
C11   1    0.838604    0.580603    0.088267    11.00000    0.01251    0.01959 =
         0.01886    0.00032    0.00133    0.00091
C12   1    0.764068    0.580635   -0.082026    11.00000    0.01934    0.02741 =
         0.03065    0.00743   -0.01057    0.00046
AFIX 137
H12A  2    0.742956    0.518497   -0.143286    11.00000   -1.50000
H12B  2    0.782395    0.643328   -0.139201    11.00000   -1.50000
H12C  2    0.740356    0.629352   -0.024737    11.00000   -1.50000
HKLF 4 1 1 0 0 0 1 0 0 0 1
REM  mo_d12203_0m in C2/c
REM R1 =  0.0351 for   2366 Fo > 4sig(Fo)  and  0.0430 for all   2787 data
REM    175 parameters refined using      0 restraints
END
REM Highest difference peak  0.418,  deepest hole -0.251,  1-sigma level  0.046
Q1    1   1.0000  0.5223  0.2500  10.50000  0.05    0.42
Q2    1   1.0000  0.3442  0.2500  10.50000  0.05    0.36
Q3    1   0.8980  0.3370  0.2360  11.00000  0.05    0.36
Q4    1   0.8973  0.5271  0.2196  11.00000  0.05    0.34
Q5    1   0.9495  0.3374  0.2513  11.00000  0.05    0.31
Q6    1   0.8580  0.3200  0.1523  11.00000  0.05    0.30
Q7    1   0.8586  0.5364  0.1373  11.00000  0.05    0.30
Q8    1   0.9699  0.4335  0.1928  11.00000  0.05    0.28
Q9    1   0.9259  0.2685  0.3259  11.00000  0.05    0.27
Q10   1   0.9747  0.0576  0.6064  11.00000  0.05    0.27
Q11   1   0.9486  0.5376  0.2353  11.00000  0.05    0.26
Q12   1   0.8818  0.4244  0.1428  11.00000  0.05    0.25
Q13   1   0.8625  0.4270  0.2023  11.00000  0.05    0.22
Q14   1   0.9310  0.1208  0.6752  11.00000  0.05    0.21
Q15   1   0.9185  0.6130  0.3489  11.00000  0.05    0.19
Q16   1   0.9246  0.3822  0.3391  11.00000  0.05    0.17
Q17   1   0.9279  0.0058  0.5206  11.00000  0.05    0.17
Q18   1   0.9661  0.2799  0.1444  11.00000  0.05    0.17
Q19   1   0.9698  0.5820  0.1394  11.00000  0.05    0.16
Q20   1   0.7591  0.4851 -0.1560  11.00000  0.05    0.15
;
