# Supplementary material for: Hexamethyl 13,14-dioxapenta­cyclo­[8.2.1.14,7.02,9.03,8]tetra­deca-5,11-diene-1,4,5,6,11,12-hexa­carboxyl­ate
Source: Acta Crystallogr Sect E Struct Rep Online. 2012 Sep 22;68(Pt 10):o2963. doi: 10.1107/S1600536812039232 (PMC3470332; doi:10.1107/S1600536812039232)
Supplement: Supplementary file 2 [file e-68-o2963-Isup2.hkl]

# 
# h,k,l, Fc-squared, Fo-squared, sigma(Fo-squared) and status flag 
# 
data_I
_shelx_title ' mo_d12203_0m in C2/c' 
_shelx_refln_list_code          4 
_shelx_F_calc_maximum      243.96 
_exptl_crystal_F_000      1120.00 
_reflns_d_resolution_high  0.7694 
 
loop_ 
 _symmetry_equiv_pos_as_xyz 
 'x, y, z' 
 '-x, y, -z+1/2' 
 'x+1/2, y+1/2, z' 
 '-x+1/2, y+1/2, -z+1/2' 
 '-x, -y, -z' 
 'x, -y, z-1/2' 
 '-x+1/2, -y+1/2, -z' 
 'x+1/2, -y+1/2, z-1/2' 
 
_cell_length_a    25.1309 
_cell_length_b    10.0840 
_cell_length_c     9.5922 
_cell_angle_alpha  90.000 
_cell_angle_beta   95.430 
_cell_angle_gamma  90.000 
 
_shelx_F_squared_multiplier     1.000 
 
loop_ 
 _refln_index_h 
 _refln_index_k 
 _refln_index_l 
 _refln_F_squared_calc 
 _refln_F_squared_meas 
 _refln_F_squared_sigma 
 _refln_observed_status 
   2   0   0     3778.74     3557.72     56.65 o 
   4   0   0    30062.14    30267.30    753.03 o 
   6   0   0      866.49      917.25     17.22 o 
   8   0   0    38116.66    37786.70    595.80 o 
  10   0   0     7186.08     7153.67    115.26 o 
  12   0   0     4614.82     4501.22     74.86 o 
  14   0   0     6069.30     6134.88    100.82 o 
  16   0   0       54.03       63.17      6.94 o 
  18   0   0     5062.87     5196.49     88.49 o 
  20   0   0     2650.74     2392.56     47.68 o 
  22   0   0     5813.85     5926.16    187.91 o 
  24   0   0      663.23      663.78     20.70 o 
  26   0   0     1590.89     1557.22     36.42 o 
  28   0   0     1913.41     1788.40     79.70 o 
  30   0   0      965.35     1060.43     40.66 o 
  32   0   0        7.87        6.41     52.67 o 
   1   1   0    23399.16    22484.92    315.95 o 
   3   1   0     2711.64     2701.27     57.63 o 
   5   1   0     1769.45     1746.96     20.93 o 
   7   1   0      356.65      363.93      6.79 o 
   9   1   0     1185.26     1148.98     15.52 o 
  11   1   0      447.50      629.82     10.44 o 
  13   1   0      139.18       74.82      4.87 o 
  15   1   0      392.73      320.77      8.06 o 
  17   1   0      721.14      700.12     12.90 o 
  19   1   0     4878.78     4667.35     57.00 o 
  21   1   0     3664.73     3474.45     44.76 o 
  23   1   0     1190.77     1052.04     18.84 o 
  25   1   0     3885.88     4063.78     52.75 o 
  27   1   0        6.29       12.90      8.59 o 
  29   1   0       85.69       83.44      9.60 o 
  31   1   0      420.15      398.22     20.11 o 
   0   2   0       77.11       85.96      5.94 o 
   2   2   0     2243.97     2364.25     35.17 o 
   4   2   0     5729.77     5436.54     67.62 o 
   6   2   0    11571.25    11560.87    148.06 o 
   8   2   0      416.43      525.90      8.58 o 
  10   2   0     7505.71     7646.12     94.88 o 
  12   2   0       15.17       11.30      3.42 o 
  14   2   0     1845.71     1915.38     25.28 o 
  16   2   0      492.67      488.86     15.42 o 
  18   2   0     1050.70     1091.62     17.60 o 
  20   2   0     2300.16     2405.49     37.38 o 
  22   2   0        4.72        8.82      5.26 o 
  24   2   0       65.85       62.64      7.35 o 
  26   2   0      120.76      100.46      8.82 o 
  28   2   0       47.61       39.64      8.18 o 
  30   2   0       25.44       46.80     10.71 o 
  32   2   0       42.76       46.52     11.25 o 
   1   3   0    11198.04    11094.70    154.22 o 
   3   3   0     2193.53     2176.17     32.31 o 
   5   3   0      909.07      993.78     24.25 o 
   7   3   0    12612.08    12904.04    159.20 o 
   9   3   0      129.98      130.30      6.22 o 
  11   3   0      764.06      764.90     20.19 o 
  13   3   0     1697.72     1788.62     26.06 o 
  15   3   0     5306.96     5266.65    143.99 o 
  17   3   0        4.17        2.48      4.35 o 
  19   3   0      805.35      797.00     16.24 o 
  21   3   0      409.72      405.10     12.44 o 
  23   3   0       64.09       65.03      7.17 o 
  25   3   0        0.54       -0.95      6.46 o 
  27   3   0       48.18       77.82     10.94 o 
  29   3   0       62.86       87.48     11.85 o 
  31   3   0       19.93        8.12     10.56 o 
   0   4   0     5141.24     5661.63    113.79 o 
   2   4   0     1923.57     2019.61     30.62 o 
   4   4   0      249.84      262.49      9.24 o 
   6   4   0     5548.27     5705.44    117.82 o 
   8   4   0      573.67      572.43     10.51 o 
  10   4   0       58.36       61.55      4.04 o 
  12   4   0     3292.52     3202.43     43.11 o 
  14   4   0     2034.47     2054.99     29.78 o 
  16   4   0      286.66      288.67      9.34 o 
  18   4   0     1524.97     1628.45     26.06 o 
  20   4   0     1595.75     1580.33     26.22 o 
  22   4   0      504.61      498.49     13.75 o 
  24   4   0       72.24       70.59      7.48 o 
  26   4   0      319.17      333.17     17.82 o 
  28   4   0      144.49      150.89     13.07 o 
  30   4   0       52.51       44.88     10.79 o 
   1   5   0     1442.81     1569.34     25.04 o 
   3   5   0      490.87      516.02     11.22 o 
   5   5   0       57.87       60.43      5.03 o 
   7   5   0      734.71      744.03     21.36 o 
   9   5   0        6.16        6.61      3.40 o 
  11   5   0     2263.79     2167.54     39.92 o 
  13   5   0      123.93      118.23      7.89 o 
  15   5   0      934.22      887.94     16.33 o 
  17   5   0      788.90      768.50     22.56 o 
  19   5   0        3.06        0.71      5.16 o 
  21   5   0      511.98      437.53     21.33 o 
  23   5   0        9.74       14.15      7.91 o 
  25   5   0       45.97       42.89      9.13 o 
  27   5   0       34.43       30.26      9.75 o 
  29   5   0      195.45      167.80     13.94 o 
   0   6   0       65.63       41.02      6.61 o 
   2   6   0      227.87      210.49      7.82 o 
   4   6   0     1115.84     1017.60     24.25 o 
   6   6   0     1176.27     1115.05     20.11 o 
   8   6   0        4.17        2.32      4.32 o 
  10   6   0     2110.88     2126.64     30.47 o 
  12   6   0     3192.98     3113.81     39.28 o 
  14   6   0     1149.39     1104.21     19.08 o 
  16   6   0      699.44      720.54     15.37 o 
  18   6   0      869.58      799.48     16.55 o 
  20   6   0     1715.18     1624.71     31.97 o 
  22   6   0      168.20      153.10     11.49 o 
  24   6   0       87.90       90.22     10.39 o 
  26   6   0       11.18       35.37     10.91 o 
  28   6   0        2.55       16.87     12.96 o 
   1   7   0     5337.55     5291.73     98.53 o 
   3   7   0      424.36      437.73     11.54 o 
   5   7   0       12.87       11.20      4.51 o 
   7   7   0     1038.55      959.03     18.97 o 
   9   7   0     1630.41     1671.78     25.34 o 
  11   7   0      917.69      854.71     16.08 o 
  13   7   0     7658.72     7378.89     87.14 o 
  15   7   0     5889.62     5864.80     77.37 o 
  17   7   0      671.93      689.44     21.13 o 
  19   7   0     1248.35     1202.24     30.50 o 
  21   7   0       60.50       45.47     10.06 o 
  23   7   0      100.39      106.58     12.41 o 
  25   7   0      225.08      264.23     31.56 o 
  27   7   0      203.34      229.10     34.96 o 
   0   8   0        1.02        0.35      8.72 o 
   2   8   0      641.42      591.72     18.28 o 
   4   8   0       22.26       17.46      5.04 o 
   6   8   0     3865.90     3531.90     57.67 o 
   8   8   0     3279.93     3176.19     50.16 o 
  10   8   0      532.27      566.36     12.99 o 
  12   8   0     4500.36     4207.21     52.31 o 
  14   8   0     1487.19     1402.21     23.57 o 
  16   8   0        5.57        7.38      8.06 o 
  18   8   0      305.30      329.33     21.41 o 
  20   8   0       26.54       20.51      9.39 o 
  22   8   0       73.89       65.33     11.52 o 
  24   8   0        5.56       11.06     10.51 o 
   1   9   0     2012.09     2005.12     34.70 o 
   3   9   0      266.11      269.89     21.42 o 
   5   9   0     1948.08     1883.52     37.81 o 
   7   9   0     3353.11     3320.89     91.64 o 
   9   9   0      374.96      325.10     14.80 o 
  11   9   0      139.02      119.82      8.34 o 
  13   9   0     1934.77     1908.04     34.88 o 
  15   9   0      834.15      838.02     24.09 o 
  17   9   0       94.69      106.05     17.23 o 
  19   9   0      329.81      307.38     21.88 o 
  21   9   0        0.72      -11.13     11.13 o 
  23   9   0        2.62       14.94     12.24 o 
   0  10   0     1117.81     1019.19     43.30 o 
   2  10   0       42.12       46.50     10.99 o 
   4  10   0        4.12        1.60      8.65 o 
   6  10   0        6.25       19.57     15.83 o 
   8  10   0      260.86      280.57     30.70 o 
  10  10   0       27.82       26.83      7.58 o 
  12  10   0      174.17      166.19     20.68 o 
  14  10   0       48.82       34.32      8.94 o 
  16  10   0       37.30       55.83     12.41 o 
  18  10   0       39.06       50.62     26.82 o 
  20  10   0      840.41      847.34     55.58 o 
   1  11   0      158.15      158.45     18.42 o 
   3  11   0     1187.27     1149.67     34.27 o 
   5  11   0     1573.25     1477.47     41.12 o 
   7  11   0      470.45      482.88     22.13 o 
   9  11   0       10.30       23.39     16.80 o 
  11  11   0      139.82      157.88     15.72 o 
  13  11   0      274.93      285.43     16.49 o 
  15  11   0        0.18        7.70     11.02 o 
  17  11   0       10.52       -8.38     11.18 o 
   0  12   0       95.15      112.45     18.74 o 
   2  12   0       97.73      106.60     12.80 o 
   4  12   0        8.64        6.82      9.82 o 
   6  12   0       41.29       41.91     11.40 o 
   8  12   0      204.15      248.87     19.39 o 
  10  12   0        0.27        5.65     10.48 o 
  12  12   0        1.40       -0.33      8.63 o 
   1  13   0      263.12      347.75     21.48 o 
   3  13   0        1.20       -7.95     21.33 o 
 -31   1   1      118.40      126.56     12.85 o 
 -29   1   1        0.13       -3.14     10.10 o 
 -27   1   1      146.17      137.96     11.93 o 
 -25   1   1      939.08      901.58     23.43 o 
 -23   1   1       18.91       13.33      7.33 o 
 -21   1   1     1132.24     1090.66     20.43 o 
 -19   1   1     6408.34     6720.92    129.86 o 
 -17   1   1       33.69       36.88      4.99 o 
 -15   1   1     2209.51     2159.11     30.92 o 
 -13   1   1      143.45      188.15      7.10 o 
 -11   1   1    13933.12    14176.60    175.14 o 
  -9   1   1     9694.82     9669.85    119.85 o 
  -7   1   1     6444.36     6957.53     86.31 o 
  -5   1   1    41736.16    39606.51    553.57 o 
  -3   1   1     6024.82     5718.03     78.75 o 
  -1   1   1    15952.04    15589.06    211.68 o 
   1   1   1    12695.65    12055.59    135.45 o 
   3   1   1     9047.71     8946.40     99.58 o 
   5   1   1    15955.92    15553.88    173.10 o 
   7   1   1     8411.16     8180.35     92.23 o 
   9   1   1        0.20       -2.90      2.90 o 
  11   1   1     5645.27     6056.75     70.04 o 
  13   1   1       23.26       19.51      3.87 o 
  15   1   1      750.88      719.66     13.64 o 
  17   1   1     2999.61     2908.90     37.34 o 
  19   1   1       43.60       28.24      5.17 o 
  21   1   1       45.41       36.58      5.93 o 
  23   1   1      532.52      514.86     13.43 o 
  25   1   1      507.13      521.01     14.47 o 
  27   1   1      427.22      463.84     14.10 o 
  29   1   1       45.32       44.51      7.69 o 
  31   1   1        0.48       -7.40      7.40 o 
 -32   2   1      131.71      162.23     14.59 o 
 -30   2   1      119.83      142.71     16.42 o 
 -28   2   1       98.18       90.52     10.97 o 
 -26   2   1      212.28      225.91     20.72 o 
 -24   2   1      265.50      275.09     11.59 o 
 -22   2   1        0.70       -5.31      5.31 o 
 -20   2   1     1903.91     1977.70     30.49 o 
 -18   2   1       24.95       25.28      4.73 o 
 -16   2   1     1459.83     1546.50     23.90 o 
 -14   2   1     3862.16     3845.28     51.01 o 
 -12   2   1     1371.80     1473.14     21.69 o 
 -10   2   1      207.44      196.31      5.98 o 
  -8   2   1        0.73        4.05      3.47 o 
  -6   2   1      213.11      192.37      5.21 o 
  -4   2   1    40815.49    38923.18    543.03 o 
  -2   2   1      275.95      227.15      4.68 o 
   0   2   1     4023.50     3753.28     42.83 o 
   2   2   1     3542.31     3781.34     49.82 o 
   4   2   1    15508.60    15236.61    205.27 o 
   6   2   1        0.56       -0.56      2.66 o 
   8   2   1     3298.59     3350.51     36.79 o 
  10   2   1     4822.56     4775.39     55.77 o 
  12   2   1     1943.70     2058.42     29.19 o 
  14   2   1     1845.20     1950.24     26.01 o 
  16   2   1      846.02      832.07     14.44 o 
  18   2   1       26.92       12.48      4.84 o 
  20   2   1     2184.09     2112.42     40.57 o 
  22   2   1      208.50      210.04      9.83 o 
  24   2   1      592.34      615.54     19.03 o 
  26   2   1       32.56       36.00      6.87 o 
  28   2   1       39.23       43.72      7.72 o 
  30   2   1      282.10      322.16     23.04 o 
 -31   3   1      373.64      391.71     19.86 o 
 -29   3   1      113.38      123.30     12.33 o 
 -27   3   1       74.75       75.89     10.08 o 
 -25   3   1       26.69       39.08      9.21 o 
 -23   3   1      215.15      186.08     13.38 o 
 -21   3   1        3.56        1.83      4.96 o 
 -19   3   1       10.80       13.12      5.09 o 
 -17   3   1      352.92      317.63      9.41 o 
 -15   3   1     3220.91     3372.13     59.18 o 
 -13   3   1      415.62      337.51      8.33 o 
 -11   3   1      237.98      221.83      6.46 o 
  -9   3   1     2084.91     2041.58     27.79 o 
  -7   3   1      536.94      528.22     12.26 o 
  -5   3   1     3842.60     4080.29     73.95 o 
  -3   3   1      339.71      234.56      5.32 o 
  -1   3   1    14086.37    12714.88    157.75 o 
   1   3   1    13254.77    13081.44    181.60 o 
   3   3   1      873.06      749.70     11.71 o 
   5   3   1     5738.27     5591.76     66.85 o 
   7   3   1      115.09      106.20      4.76 o 
   9   3   1     4258.33     4485.25     52.52 o 
  11   3   1      971.41     1067.66     14.61 o 
  13   3   1        0.00        5.21      3.76 o 
  15   3   1      458.96      429.38     11.08 o 
  17   3   1      495.66      451.00     10.97 o 
  19   3   1     2398.61     2459.99     35.79 o 
  21   3   1      389.41      414.88     11.80 o 
  23   3   1      139.38      164.44      9.49 o 
  25   3   1      617.69      653.63     15.77 o 
  27   3   1       17.56       15.48      7.19 o 
  29   3   1      157.47      159.46     11.53 o 
  31   3   1      225.07      271.38     23.97 o 
 -30   4   1       58.04       52.58     11.10 o 
 -28   4   1       37.39       39.03     10.02 o 
 -26   4   1        3.98       -1.94      9.24 o 
 -24   4   1       68.98       50.73     11.19 o 
 -22   4   1        0.06       -2.63      5.21 o 
 -20   4   1      302.42      240.38      9.55 o 
 -18   4   1      274.98      255.16      8.97 o 
 -16   4   1     1661.91     1636.18     25.08 o 
 -14   4   1       39.83       53.12      4.33 o 
 -12   4   1      174.76      207.02      7.00 o 
 -10   4   1        0.17        0.41      2.82 o 
  -8   4   1       42.13       37.28      2.90 o 
  -6   4   1     2422.02     2178.23     33.42 o 
  -4   4   1     2840.54     2981.81     43.92 o 
  -2   4   1     2616.96     2795.97     41.79 o 
   0   4   1       44.12       87.08      5.27 o 
   2   4   1     1881.00     2063.71     31.32 o 
   4   4   1     7419.45     7585.07    107.36 o 
   6   4   1     2213.55     2431.34     32.73 o 
   8   4   1     1307.03     1213.33     16.93 o 
  10   4   1      408.33      439.94     10.31 o 
  12   4   1     1220.92     1389.12     18.37 o 
  14   4   1      403.68      351.60      8.94 o 
  16   4   1      358.94      331.55      9.47 o 
  18   4   1     1399.86     1304.68     20.70 o 
  20   4   1      650.66      547.20     13.01 o 
  22   4   1       45.83       62.19      7.35 o 
  24   4   1      730.20      687.34     17.22 o 
  26   4   1      160.67      144.42     10.32 o 
  28   4   1        8.66       -0.92      9.15 o 
  30   4   1       67.08       94.24     12.49 o 
 -29   5   1      183.11      176.11     18.05 o 
 -27   5   1       55.03       57.18     11.95 o 
 -25   5   1        2.89        6.11      7.85 o 
 -23   5   1      166.83      160.80     15.86 o 
 -21   5   1      975.97     1014.33     23.63 o 
 -19   5   1        2.76        3.84      4.78 o 
 -17   5   1       95.10       85.48      5.97 o 
 -15   5   1      306.53      290.96      8.61 o 
 -13   5   1      112.73      118.73      6.26 o 
 -11   5   1      560.50      525.01     10.45 o 
  -9   5   1      184.78      174.98      5.63 o 
  -7   5   1      676.61      724.96     14.21 o 
  -5   5   1     1058.70     1070.14     18.67 o 
  -3   5   1     4038.37     4166.91     62.40 o 
  -1   5   1     3205.11     3583.86     52.49 o 
   1   5   1      816.09      908.41     21.74 o 
   3   5   1      577.23      541.43     11.51 o 
   5   5   1     6215.86     6463.06    110.39 o 
   7   5   1        5.26       -0.31      3.42 o 
   9   5   1     1530.11     1719.84     31.61 o 
  11   5   1       50.11       50.27      4.77 o 
  13   5   1     1006.22      964.79     15.73 o 
  15   5   1      425.98      366.67     16.39 o 
  17   5   1      420.93      415.62     11.83 o 
  19   5   1     3347.14     3089.53     45.47 o 
  21   5   1      240.80      185.69     10.58 o 
  23   5   1      121.33      123.98      8.86 o 
  25   5   1        6.96       11.22      8.61 o 
  27   5   1       52.25       65.31     10.65 o 
  29   5   1       18.19       20.35     10.23 o 
 -28   6   1       87.47      108.90     14.52 o 
 -26   6   1      133.82      116.71     13.65 o 
 -24   6   1      186.98      196.50     19.64 o 
 -22   6   1      446.55      411.25     22.59 o 
 -20   6   1     1138.15     1086.03     24.52 o 
 -18   6   1      656.53      606.61     21.46 o 
 -16   6   1     1369.61     1381.47     32.15 o 
 -14   6   1       18.85       23.25      5.75 o 
 -12   6   1       29.86       38.87      4.27 o 
 -10   6   1      253.63      251.30      6.91 o 
  -8   6   1      249.06      246.37      8.76 o 
  -6   6   1      308.00      272.38      8.66 o 
  -4   6   1     1494.93     1560.43     25.79 o 
  -2   6   1     1196.51     1275.11     29.48 o 
   0   6   1     4736.19     4815.16    100.09 o 
   2   6   1     1625.19     1742.89     29.81 o 
   4   6   1     2479.10     2542.94     39.41 o 
   6   6   1     2822.66     2787.17     43.14 o 
   8   6   1      405.14      378.17      9.55 o 
  10   6   1      231.01      203.02      9.96 o 
  12   6   1      528.62      508.25     13.47 o 
  14   6   1      192.28      165.21      7.93 o 
  16   6   1      958.45      856.06     33.64 o 
  18   6   1       50.06       35.35      5.98 o 
  20   6   1       62.59       67.38      7.06 o 
  22   6   1      596.17      604.00     18.97 o 
  24   6   1      783.22      756.82     22.57 o 
  26   6   1       33.60       24.02      9.60 o 
  28   6   1       16.42       30.27     10.25 o 
 -27   7   1      100.31      100.98     14.51 o 
 -25   7   1        8.77       -9.04      9.04 o 
 -23   7   1      106.19       95.90     12.04 o 
 -21   7   1      130.24      139.51     13.05 o 
 -19   7   1        5.59        7.47      8.16 o 
 -17   7   1       91.92       96.80     11.92 o 
 -15   7   1       84.64       98.55      8.18 o 
 -13   7   1      157.59      171.87      7.60 o 
 -11   7   1       87.70       80.09      5.20 o 
  -9   7   1      334.85      310.26     10.58 o 
  -7   7   1     1122.65     1242.30     22.62 o 
  -5   7   1      367.24      369.28     10.54 o 
  -3   7   1       15.71       18.24      4.21 o 
  -1   7   1     1721.67     1895.45     30.90 o 
   1   7   1      503.00      523.31     15.49 o 
   3   7   1     1147.03     1161.31     21.15 o 
   5   7   1      750.13      823.37     16.85 o 
   7   7   1      119.71      119.19      7.88 o 
   9   7   1       56.80       43.99      5.21 o 
  11   7   1      708.86      707.43     14.65 o 
  13   7   1      143.00      127.77      7.65 o 
  15   7   1     2140.92     2191.19     30.53 o 
  17   7   1      538.68      553.29     14.17 o 
  19   7   1      164.33      164.64     11.00 o 
  21   7   1        0.73       -7.10      7.10 o 
  23   7   1      178.17      180.86     20.15 o 
  25   7   1       86.91       81.37     12.54 o 
  27   7   1      237.46      241.91     23.51 o 
 -24   8   1       15.19       15.21     10.73 o 
 -22   8   1       46.51       38.22     10.77 o 
 -20   8   1      396.65      404.34     18.88 o 
 -18   8   1      385.04      391.10     17.81 o 
 -16   8   1        6.71       14.79      8.23 o 
 -14   8   1      192.90      161.81     20.16 o 
 -12   8   1        5.23       12.94      4.63 o 
 -10   8   1     3127.68     3088.68     47.96 o 
  -8   8   1        8.96       10.59      6.37 o 
  -6   8   1      998.08      984.86     23.48 o 
  -4   8   1     5029.51     4724.96     87.70 o 
  -2   8   1       24.51       34.51      5.88 o 
   0   8   1     2601.27     2472.40     58.58 o 
   2   8   1        1.21       -0.52      4.64 o 
   4   8   1      533.96      529.69     13.68 o 
   6   8   1     1104.32     1070.88     21.15 o 
   8   8   1      652.08      660.14     16.14 o 
  10   8   1      158.30      170.97      8.84 o 
  12   8   1       52.36       52.29      6.00 o 
  14   8   1      269.81      277.94      9.92 o 
  16   8   1       72.08       62.57      6.37 o 
  18   8   1       19.56       15.28      7.75 o 
  20   8   1       33.62       43.18     10.41 o 
  22   8   1       47.86       42.98     13.25 o 
  24   8   1      579.30      621.17     42.98 o 
 -23   9   1      218.15      196.96     16.62 o 
 -21   9   1       65.80       84.54     16.79 o 
 -19   9   1     2154.87     2158.63     69.61 o 
 -17   9   1       35.97       22.39      8.93 o 
 -15   9   1        2.95       12.54      9.38 o 
 -13   9   1      231.40      227.96     18.08 o 
 -11   9   1     7009.42     7012.99    103.94 o 
  -9   9   1      149.51      153.03     11.95 o 
  -7   9   1     3758.13     3672.96     66.63 o 
  -5   9   1       16.03       25.05      6.79 o 
  -3   9   1      670.23      655.24     18.81 o 
  -1   9   1     2125.26     1978.12     39.25 o 
   1   9   1     3354.83     3427.88     62.17 o 
   3   9   1     2712.62     2498.79     47.62 o 
   5   9   1      386.35      354.83     14.40 o 
   7   9   1     1027.26      972.12     28.05 o 
   9   9   1      340.12      356.83     12.70 o 
  11   9   1      733.81      799.80     21.45 o 
  13   9   1      326.74      327.36     21.41 o 
  15   9   1      341.59      360.47     17.02 o 
  17   9   1      515.07      482.07     23.75 o 
  19   9   1       11.79       17.53     11.40 o 
  21   9   1      353.09      423.17     25.36 o 
  23   9   1       87.05      110.09     16.68 o 
 -20  10   1      237.07      249.73     25.53 o 
 -18  10   1      783.21      797.38     39.10 o 
 -16  10   1      477.09      494.07     26.17 o 
 -14  10   1       49.88       43.06     11.49 o 
 -12  10   1      425.38      397.68     16.13 o 
 -10  10   1      346.49      397.17     19.69 o 
  -8  10   1      480.23      462.42     46.53 o 
  -6  10   1      571.96      526.05     21.71 o 
  -4  10   1       41.94       22.07      9.00 o 
  -2  10   1       48.06       59.75     14.22 o 
   0  10   1      128.86      214.33     25.21 o 
   2  10   1      147.29      122.15     12.80 o 
   4  10   1      901.53      941.99     44.92 o 
   6  10   1      808.31      715.91     25.54 o 
   8  10   1      493.27      441.72     21.25 o 
  10  10   1        9.38       -0.06      7.03 o 
  12  10   1       60.47       84.25      9.59 o 
  14  10   1     1238.52     1235.20     34.54 o 
  16  10   1      205.69      208.73     16.04 o 
  18  10   1      123.28      125.63     15.72 o 
  20  10   1       75.20       88.38     15.26 o 
 -17  11   1      299.82      277.30     21.12 o 
 -15  11   1       80.55       71.09     12.54 o 
 -13  11   1       96.84      106.36     13.20 o 
 -11  11   1      144.72      145.86     11.78 o 
  -9  11   1        8.00       11.15      9.63 o 
  -7  11   1      466.99      490.90     27.79 o 
  -5  11   1        2.98       19.00     13.90 o 
  -3  11   1      480.70      513.62     41.69 o 
  -1  11   1      604.78      737.81     34.58 o 
   1  11   1        3.18       18.21     10.34 o 
   3  11   1        0.47        7.84      9.11 o 
   5  11   1      105.63       94.70     13.90 o 
   7  11   1      259.64      245.14     18.05 o 
   9  11   1      200.44      186.72     14.33 o 
  11  11   1        1.03       -9.36      9.36 o 
  13  11   1      236.68      288.14     21.97 o 
  15  11   1      139.90      152.94     13.17 o 
  17  11   1        2.01      -11.40     21.33 o 
 -12  12   1      592.75      605.92     26.21 o 
 -10  12   1       45.47       69.43      9.46 o 
  -8  12   1       91.96      119.68     13.20 o 
  -6  12   1        7.59        1.62      9.63 o 
  -4  12   1      373.49      363.38     20.15 o 
  -2  12   1       25.19       42.98     10.71 o 
   0  12   1     1531.72     1743.30     46.30 o 
   2  12   1      808.32      888.25     29.81 o 
   4  12   1       63.10       44.24     11.13 o 
   6  12   1        1.66       -3.04     19.39 o 
   8  12   1      144.61      134.76     46.53 o 
  10  12   1      141.14      143.24     15.30 o 
  12  12   1        1.89       15.71     11.19 o 
  -3  13   1        0.74       -9.47      9.47 o 
  -1  13   1      105.96      100.62     13.90 o 
   1  13   1        0.55        2.37     10.09 o 
 -32   0   2      298.04      295.98     26.04 o 
 -30   0   2     8479.97     8872.89    191.48 o 
 -28   0   2       94.93      106.21     15.26 o 
 -26   0   2     3054.77     2910.87    126.03 o 
 -24   0   2       34.86       39.79     11.19 o 
 -22   0   2        9.88       -5.32     21.97 o 
 -20   0   2     1279.37     1244.81     38.78 o 
 -18   0   2    13509.05    13108.70    264.60 o 
 -16   0   2     3666.87     3455.43     75.86 o 
 -14   0   2     4739.74     5013.03    104.88 o 
 -12   0   2     5052.16     5051.05    104.65 o 
 -10   0   2    51430.24    54898.72   1216.64 o 
  -8   0   2    59518.60    64270.03   1267.24 o 
  -6   0   2    14721.71    14667.16    287.91 o 
  -4   0   2    26584.02    27543.49    993.02 o 
  -2   0   2    45463.65    45135.28    886.34 o 
   0   0   2      589.69      518.55     10.55 o 
   2   0   2     8606.48     8429.34    161.83 o 
   4   0   2    19227.45    19447.81    305.70 o 
   6   0   2     7843.26     7756.62    108.23 o 
   8   0   2    16212.49    16657.13    262.88 o 
  10   0   2        6.83       37.60      6.22 o 
  12   0   2      860.14     1028.34     22.00 o 
  14   0   2      505.47      576.83     15.90 o 
  16   0   2       41.40       38.56      7.19 o 
  18   0   2       33.81       39.03      7.67 o 
  20   0   2    19825.29    18674.67    299.84 o 
  22   0   2     1019.58      962.87     26.07 o 
  24   0   2     3306.30     3212.16     61.88 o 
  26   0   2      338.31      328.00     18.23 o 
  28   0   2     1052.10     1199.79     33.43 o 
  30   0   2     4193.24     4388.59     83.66 o 
 -31   1   2     1028.76     1094.84     29.15 o 
 -29   1   2      578.85      593.19     21.31 o 
 -27   1   2      103.68       84.54     10.56 o 
 -25   1   2       84.52       86.34      9.51 o 
 -23   1   2       22.84       22.84      7.65 o 
 -21   1   2     3335.43     3225.17     52.99 o 
 -19   1   2      961.67     1022.76     21.73 o 
 -17   1   2      268.85      311.86     11.76 o 
 -15   1   2       76.60       61.43      5.97 o 
 -13   1   2     2074.36     1899.53     38.90 o 
 -11   1   2       31.25       32.29      4.71 o 
  -9   1   2     2608.12     3153.94     46.85 o 
  -7   1   2     7496.63     7682.55    108.17 o 
  -5   1   2    47958.91    45547.60   1026.68 o 
  -3   1   2    15388.38    15456.66    173.88 o 
  -1   1   2    19206.06    18862.61    211.30 o 
   1   1   2     3627.61     3589.47     37.97 o 
   3   1   2     4890.57     4627.09     52.76 o 
   5   1   2     6021.64     6364.67     72.22 o 
   7   1   2      521.49      444.39      8.25 o 
   9   1   2     7700.82     7903.34     83.63 o 
  11   1   2    12124.55    12924.97    145.74 o 
  13   1   2     1942.55     1744.17     23.83 o 
  15   1   2       81.38       86.71      7.43 o 
  17   1   2     2326.80     2511.05     33.40 o 
  19   1   2     1612.90     1444.93     30.88 o 
  21   1   2     1668.60     1653.48     25.64 o 
  23   1   2     1222.20     1163.63     20.63 o 
  25   1   2     1498.98     1422.56     24.30 o 
  27   1   2       73.56       82.84      8.28 o 
  29   1   2      764.38      853.07     21.54 o 
  31   1   2      336.88      318.33     14.24 o 
 -32   2   2       31.96       39.97     11.12 o 
 -30   2   2       92.14      120.51     12.25 o 
 -28   2   2        2.08       -8.03      8.61 o 
 -26   2   2     1648.47     1682.50     34.32 o 
 -24   2   2      559.66      623.18     19.04 o 
 -22   2   2        7.71       23.80      6.92 o 
 -20   2   2      600.16      567.99     16.44 o 
 -18   2   2     1200.05     1273.99     24.87 o 
 -16   2   2      677.20      619.08     19.51 o 
 -14   2   2       33.06       31.59      5.20 o 
 -12   2   2      150.10      158.55      7.67 o 
 -10   2   2     1862.21     1928.02     30.67 o 
  -8   2   2     4688.84     5111.43     73.42 o 
  -6   2   2      655.83      639.99     17.16 o 
  -4   2   2       15.16       24.77      1.67 o 
  -2   2   2     3109.07     3120.08     51.21 o 
   0   2   2     5928.09     5961.57     73.80 o 
   2   2   2    15996.61    16782.41    188.25 o 
   4   2   2    22067.19    21566.88    240.06 o 
   6   2   2      549.97      563.48      9.34 o 
   8   2   2     2060.85     2307.99     28.63 o 
  10   2   2    20254.43    20848.76    215.95 o 
  12   2   2       48.50       69.24      4.80 o 
  14   2   2     3014.90     2929.08     42.54 o 
  16   2   2      170.63      223.64      8.26 o 
  18   2   2      277.28      306.59      9.81 o 
  20   2   2       79.08       67.22      6.41 o 
  22   2   2      990.82     1024.30     25.19 o 
  24   2   2      855.83      804.78     17.11 o 
  26   2   2       27.44       26.70      7.30 o 
  28   2   2      225.12      252.67     12.57 o 
  30   2   2      217.16      254.41     13.61 o 
 -31   3   2       15.75       11.14     12.37 o 
 -29   3   2      200.47      209.90     15.50 o 
 -27   3   2       29.05       37.63      9.00 o 
 -25   3   2       20.10       17.54      9.14 o 
 -23   3   2      732.00      671.89     19.27 o 
 -21   3   2       31.38       38.18      7.24 o 
 -19   3   2      423.74      426.52     17.07 o 
 -17   3   2       61.79       70.21      7.02 o 
 -15   3   2     4449.31     4241.55     64.37 o 
 -13   3   2       98.35       70.55      5.78 o 
 -11   3   2     8286.09     8932.63    127.15 o 
  -9   3   2      206.93      179.90      7.18 o 
  -7   3   2      930.09      830.38     18.35 o 
  -5   3   2       32.70       43.37      2.32 o 
  -3   3   2     1469.84     1434.13     32.46 o 
  -1   3   2     7350.53     7068.74     87.48 o 
   1   3   2      131.91      119.51      8.20 o 
   3   3   2     4149.32     3925.45     50.19 o 
   5   3   2     1889.67     1973.08     24.51 o 
   7   3   2     3416.79     3456.75     41.16 o 
   9   3   2      190.60      228.06      6.79 o 
  11   3   2     3504.74     3387.39     38.54 o 
  13   3   2     3018.11     3270.85     37.81 o 
  15   3   2      370.69      382.98      9.79 o 
  17   3   2      581.72      540.91     12.13 o 
  19   3   2      646.48      605.41     13.65 o 
  21   3   2      556.99      535.83     13.39 o 
  23   3   2       26.18       27.24      6.75 o 
  25   3   2       25.80       27.65      6.98 o 
  27   3   2        8.00        5.34      6.97 o 
  29   3   2       44.88       38.70      8.23 o 
 -30   4   2       72.76       69.14     13.80 o 
 -28   4   2        0.67       -9.54      9.54 o 
 -26   4   2      333.33      341.77     16.26 o 
 -24   4   2        0.47        6.24      7.62 o 
 -22   4   2       59.49       60.54      8.65 o 
 -20   4   2      687.73      744.97     20.62 o 
 -18   4   2      176.38      154.83     10.19 o 
 -16   4   2       43.84       40.45      6.81 o 
 -14   4   2        0.86       -3.61      4.60 o 
 -12   4   2     1711.14     1697.65     41.23 o 
 -10   4   2      274.47      256.49      8.51 o 
  -8   4   2      260.96      293.31      8.22 o 
  -6   4   2       25.71       45.42      3.32 o 
  -4   4   2      459.78      425.69      7.56 o 
  -2   4   2     3216.88     3138.33     45.73 o 
   0   4   2     9343.50     9785.71    137.15 o 
   2   4   2     3326.33     3500.61     41.16 o 
   4   4   2    12649.94    13191.46    163.06 o 
   6   4   2      854.02      793.96     12.31 o 
   8   4   2      490.50      492.33      9.50 o 
  10   4   2       86.71       56.02      5.93 o 
  12   4   2        1.01        6.09      3.62 o 
  14   4   2     2085.06     2158.09     28.07 o 
  16   4   2       19.49       16.27      4.95 o 
  18   4   2     1482.18     1526.66     31.87 o 
  20   4   2      692.82      613.06     14.08 o 
  22   4   2       37.97       31.06      6.30 o 
  24   4   2      326.63      360.36     12.67 o 
  26   4   2      356.12      336.52     13.07 o 
  28   4   2      138.64      138.42     10.90 o 
  30   4   2        6.50       -3.88     19.39 o 
 -29   5   2        2.79       15.92     11.67 o 
 -27   5   2       18.12        5.68     10.65 o 
 -25   5   2      831.66      911.72     28.30 o 
 -23   5   2       16.37       18.31      9.48 o 
 -21   5   2       24.96       23.40      7.45 o 
 -19   5   2       98.07       94.79      8.55 o 
 -17   5   2       59.16       74.05      7.31 o 
 -15   5   2       29.54       19.15      5.63 o 
 -13   5   2      316.44      338.16     10.91 o 
 -11   5   2     5391.15     5346.45     78.73 o 
  -9   5   2     1377.02     1387.43     21.38 o 
  -7   5   2       17.37        9.54      4.76 o 
  -5   5   2     2565.11     3002.60     39.75 o 
  -3   5   2     6289.37     6858.64     97.39 o 
  -1   5   2     7862.55     8581.70    121.15 o 
   1   5   2     1738.68     1826.12     25.23 o 
   3   5   2       84.32       74.32      5.15 o 
   5   5   2     8085.71     8775.75    118.80 o 
   7   5   2       34.18       48.36      4.01 o 
   9   5   2     2289.26     2141.92     27.88 o 
  11   5   2       49.09       58.17      4.89 o 
  13   5   2     1756.48     1930.79     28.02 o 
  15   5   2      564.86      577.97     13.45 o 
  17   5   2        2.42       -0.53      4.84 o 
  19   5   2     1887.70     1852.55     27.63 o 
  21   5   2        1.14       -0.52      5.68 o 
  23   5   2      776.99      684.94     15.96 o 
  25   5   2        2.57        0.36      7.01 o 
  27   5   2       25.66       18.20      9.76 o 
  29   5   2       32.80       41.07     10.97 o 
 -28   6   2        2.44        5.33     11.16 o 
 -26   6   2       20.40       19.55     11.21 o 
 -24   6   2       29.13       24.91     10.46 o 
 -22   6   2      379.05      366.43     29.40 o 
 -20   6   2     5469.80     5510.44     98.72 o 
 -18   6   2      301.04      322.10     15.96 o 
 -16   6   2       54.74       61.08      7.12 o 
 -14   6   2      211.20      153.78      8.94 o 
 -12   6   2      183.99      180.34     10.73 o 
 -10   6   2       26.44       27.80      3.25 o 
  -8   6   2      318.90      276.96      8.69 o 
  -6   6   2       96.92      107.16      5.04 o 
  -4   6   2      277.13      270.85      6.79 o 
  -2   6   2     1342.44     1538.32     22.17 o 
   0   6   2     2440.25     2761.32     60.27 o 
   2   6   2      845.45      910.31     16.88 o 
   4   6   2     2070.71     2053.70     32.81 o 
   6   6   2      380.93      411.19     13.34 o 
   8   6   2     3968.66     4140.52     55.08 o 
  10   6   2    11275.17    10819.57    136.47 o 
  12   6   2      259.01      202.76      8.71 o 
  14   6   2      174.96      127.28      7.57 o 
  16   6   2      135.07      137.15      7.85 o 
  18   6   2      913.32      785.97     17.24 o 
  20   6   2       34.62       35.65      6.75 o 
  22   6   2       56.47       48.05      7.44 o 
  24   6   2        3.05        4.54      8.31 o 
  26   6   2        3.64        8.42      9.04 o 
 -27   7   2      212.24      227.06     18.48 o 
 -25   7   2      274.24      278.94     18.98 o 
 -23   7   2        1.01       -9.05      9.05 o 
 -21   7   2     3660.37     3632.18     70.09 o 
 -19   7   2      390.05      337.96     16.99 o 
 -17   7   2     1330.96     1355.61     31.96 o 
 -15   7   2     5834.19     5523.65     96.96 o 
 -13   7   2      175.15      165.67     11.93 o 
 -11   7   2     3160.13     3357.24     50.71 o 
  -9   7   2      259.33      263.27     11.84 o 
  -7   7   2      807.49      728.95     20.71 o 
  -5   7   2     1207.64     1136.91     18.19 o 
  -3   7   2       33.56       31.78      3.55 o 
  -1   7   2     2006.02     1956.33     27.89 o 
   1   7   2       87.40       72.05      6.01 o 
   3   7   2        0.09       -3.73      4.85 o 
   5   7   2     1357.57     1305.18     23.51 o 
   7   7   2     1131.29     1142.17     21.75 o 
   9   7   2      738.65      808.43     15.60 o 
  11   7   2     1693.40     1612.16     30.54 o 
  13   7   2      401.54      419.77     14.77 o 
  15   7   2      190.16      213.46      9.38 o 
  17   7   2     2681.63     2560.94     35.72 o 
  19   7   2     1347.19     1272.25     23.80 o 
  21   7   2      383.36      393.86     13.84 o 
  23   7   2       20.87       24.33     10.39 o 
  25   7   2      583.71      604.24     24.72 o 
 -24   8   2      527.24      564.12     23.30 o 
 -22   8   2     1040.30      983.72     28.70 o 
 -20   8   2      565.50      581.67     23.30 o 
 -18   8   2     3071.61     3147.19     61.48 o 
 -16   8   2      407.35      438.30     17.68 o 
 -14   8   2      895.68      891.53     49.28 o 
 -12   8   2      787.63      755.46     26.65 o 
 -10   8   2      157.35      165.42     11.13 o 
  -8   8   2        4.59       15.88      4.90 o 
  -6   8   2       90.42       67.76      7.19 o 
  -4   8   2     2865.83     2812.70     51.84 o 
  -2   8   2     3114.90     3076.68     55.85 o 
   0   8   2      146.64      168.26     10.34 o 
   2   8   2        0.59        6.07      5.56 o 
   4   8   2     1835.77     1766.33     35.60 o 
   6   8   2       42.48       63.54     10.56 o 
   8   8   2     2748.64     2731.55     44.19 o 
  10   8   2     1016.29      920.85     20.12 o 
  12   8   2        0.49        4.41      6.22 o 
  14   8   2      350.47      347.48     13.38 o 
  16   8   2     1431.72     1312.73     24.12 o 
  18   8   2      153.46      137.74     10.36 o 
  20   8   2       62.01       73.23     11.44 o 
  22   8   2      245.70      223.66     21.25 o 
  24   8   2      871.49      947.50     75.94 o 
 -23   9   2      189.33      208.13     17.82 o 
 -21   9   2      155.18      183.98     15.27 o 
 -19   9   2      282.62      291.77     26.13 o 
 -17   9   2      838.33      836.65     25.19 o 
 -15   9   2      347.39      348.47     16.45 o 
 -13   9   2       19.97       13.28      7.51 o 
 -11   9   2     4700.67     4495.48     80.75 o 
  -9   9   2       13.32        6.35      5.49 o 
  -7   9   2      504.44      475.68     16.05 o 
  -5   9   2        0.20       -1.54      5.85 o 
  -3   9   2     2923.10     2713.24     55.48 o 
  -1   9   2      311.38      266.36     22.37 o 
   1   9   2      511.22      475.52     15.96 o 
   3   9   2     1130.86     1072.94     25.43 o 
   5   9   2       61.27       65.88      8.46 o 
   7   9   2     3018.84     2813.75    122.43 o 
   9   9   2        0.06       -4.69      6.10 o 
  11   9   2      236.70      267.89     12.51 o 
  13   9   2      202.07      203.83     12.03 o 
  15   9   2      665.44      629.08     18.65 o 
  17   9   2       19.94       14.47      9.20 o 
  19   9   2       62.99       92.27     19.39 o 
  21   9   2      247.56      266.17     22.62 o 
 -20  10   2       49.99       58.10     11.28 o 
 -18  10   2       11.50        4.57      8.78 o 
 -16  10   2      101.36      117.28     16.07 o 
 -14  10   2      206.93      198.83     22.14 o 
 -12  10   2        3.95       12.60     11.65 o 
 -10  10   2       29.48       14.33      7.45 o 
  -8  10   2     1459.66     1351.00     32.85 o 
  -6  10   2      128.29      139.09     11.13 o 
  -4  10   2      591.97      598.00     18.44 o 
  -2  10   2      268.14      221.99     12.78 o 
   0  10   2      506.75      529.62     17.40 o 
   2  10   2      575.61      577.95     18.44 o 
   4  10   2        2.35       -4.53      7.16 o 
   6  10   2       22.46        3.59      8.54 o 
   8  10   2      144.31      137.81     11.26 o 
  10  10   2      603.03      620.41     21.78 o 
  12  10   2       75.49       72.43      9.64 o 
  14  10   2        0.97       -3.12      7.50 o 
  16  10   2      172.65      188.34     15.76 o 
  18  10   2      137.31      133.60     13.43 o 
 -17  11   2      342.99      342.38     24.24 o 
 -15  11   2      147.75      158.13     15.84 o 
 -13  11   2       40.63       28.14     17.45 o 
 -11  11   2        1.83        1.66     12.28 o 
  -9  11   2      468.05      497.49     16.80 o 
  -7  11   2        7.11        9.54      8.71 o 
  -5  11   2       30.38       30.99      9.30 o 
  -3  11   2      984.64      954.57     29.49 o 
  -1  11   2      255.26      252.83     18.42 o 
   1  11   2      614.30      584.65     22.98 o 
   3  11   2       64.28       61.34     12.60 o 
   5  11   2        8.88       -3.33      8.69 o 
   7  11   2       49.53       58.69     11.33 o 
   9  11   2      358.73      328.20     20.23 o 
  11  11   2       51.84       73.30     10.04 o 
  13  11   2       17.48       12.19     13.25 o 
  15  11   2      273.19      270.40     17.97 o 
 -12  12   2       44.69       34.44     10.86 o 
 -10  12   2      332.86      304.20     18.53 o 
  -8  12   2      145.48      129.04      9.92 o 
  -6  12   2       27.29       21.08      9.39 o 
  -4  12   2      103.64       83.95     11.24 o 
  -2  12   2      780.07      827.29     27.95 o 
   0  12   2        2.60       -6.98      9.05 o 
   2  12   2       70.07       57.62     11.12 o 
   4  12   2      178.51      240.55     20.03 o 
   6  12   2       10.95        1.82     10.66 o 
   8  12   2       62.84       68.37     10.29 o 
  10  12   2        1.29       -9.09     10.21 o 
 -31   1   3      309.52      335.06     18.15 o 
 -29   1   3     1353.99     1301.88     30.68 o 
 -27   1   3       34.69       21.87      8.49 o 
 -25   1   3        2.03        5.52      7.68 o 
 -23   1   3       17.82       14.46      7.01 o 
 -21   1   3      412.55      409.46     14.51 o 
 -19   1   3      395.22      412.63     13.63 o 
 -17   1   3      299.45      301.81     11.13 o 
 -15   1   3     8335.53     9118.09    130.95 o 
 -13   1   3       86.51       76.56      6.16 o 
 -11   1   3     4056.36     4590.88     67.29 o 
  -9   1   3     1360.92     1235.69     23.69 o 
  -7   1   3    18412.04    18784.68    260.94 o 
  -5   1   3      706.48      757.43     19.52 o 
  -3   1   3     9706.01     9746.17    109.76 o 
  -1   1   3     7280.35     7960.28     90.00 o 
   1   1   3      906.49     1011.24     13.35 o 
   3   1   3       36.76       35.94      3.17 o 
   5   1   3      696.08      695.28     10.72 o 
   7   1   3      767.50      817.96     12.61 o 
   9   1   3     1624.60     1808.91     23.18 o 
  11   1   3     2148.44     2191.62     28.51 o 
  13   1   3      234.91      215.89     10.74 o 
  15   1   3     1589.64     1680.94     24.14 o 
  17   1   3      283.04      311.05      9.88 o 
  19   1   3        9.85       -3.06      4.94 o 
  21   1   3     2156.29     2122.28     31.11 o 
  23   1   3      247.19      247.91     11.51 o 
  25   1   3      467.10      493.62     24.76 o 
  27   1   3      450.32      490.39     15.28 o 
  29   1   3     1231.05     1229.01     24.56 o 
 -30   2   3      150.30      185.45     14.37 o 
 -28   2   3      279.78      297.59     16.28 o 
 -26   2   3      227.87      201.02     14.08 o 
 -24   2   3      179.55      191.56     12.77 o 
 -22   2   3     2234.32     2108.28     37.96 o 
 -20   2   3      218.96      218.46     11.94 o 
 -18   2   3        3.51        4.05      5.62 o 
 -16   2   3      189.76      140.76      8.85 o 
 -14   2   3      241.15      246.65      9.26 o 
 -12   2   3       22.23       38.13      4.77 o 
 -10   2   3     1041.42     1073.76     19.08 o 
  -8   2   3      434.64      428.88      7.82 o 
  -6   2   3      804.40      718.15     14.21 o 
  -4   2   3      225.15      264.86      5.42 o 
  -2   2   3     1180.80     1275.24     17.38 o 
   0   2   3     1780.94     1678.64     22.52 o 
   2   2   3      828.83      921.45     11.54 o 
   4   2   3     2986.33     3261.16     47.69 o 
   6   2   3    21244.83    21338.06    249.48 o 
   8   2   3     1122.23     1153.12     16.56 o 
  10   2   3     3123.34     3155.80     38.87 o 
  12   2   3     2335.24     2409.82     29.09 o 
  14   2   3      396.83      371.20      9.46 o 
  16   2   3     1508.28     1524.06     25.58 o 
  18   2   3        0.68       -3.19      5.35 o 
  20   2   3      658.49      673.51     14.93 o 
  22   2   3      103.62       93.14      7.66 o 
  24   2   3      151.50      166.83     10.44 o 
  26   2   3       50.44       51.37      7.84 o 
  28   2   3       85.79      105.13      9.59 o 
  30   2   3      134.03      157.76     10.97 o 
 -31   3   3      717.05      741.61     28.30 o 
 -29   3   3        0.95        7.57     11.02 o 
 -27   3   3     1270.87     1329.90     30.27 o 
 -25   3   3       60.47       61.68      9.40 o 
 -23   3   3       30.05       17.62      7.68 o 
 -21   3   3     1342.99     1367.07     27.91 o 
 -19   3   3     2007.93     1899.92     34.20 o 
 -17   3   3      405.36      364.04     12.00 o 
 -15   3   3      145.63      144.63      8.30 o 
 -13   3   3     2133.08     2046.97     33.48 o 
 -11   3   3      550.88      506.13     11.79 o 
  -9   3   3     1900.91     1954.10     30.78 o 
  -7   3   3       28.57       37.67      2.96 o 
  -5   3   3     2390.14     2228.29     29.13 o 
  -3   3   3     1516.94     1437.36     26.32 o 
  -1   3   3      283.86      310.78      9.60 o 
   1   3   3     2314.04     2360.54     31.06 o 
   3   3   3       83.03       97.24      3.40 o 
   5   3   3     6906.33     7613.15     86.72 o 
   7   3   3     2024.89     2385.05     40.89 o 
   9   3   3     9697.56    10395.06    118.29 o 
  11   3   3      250.94      212.66      7.39 o 
  13   3   3      264.03      226.89      7.50 o 
  15   3   3      331.18      351.02     10.50 o 
  17   3   3      487.85      541.85     12.73 o 
  19   3   3     1170.13     1100.96     19.37 o 
  21   3   3      151.18      154.14      9.25 o 
  23   3   3       10.16       -0.67      6.38 o 
  25   3   3        1.84       -3.77      8.25 o 
  27   3   3       70.87       72.79      8.71 o 
  29   3   3      676.48      678.17     18.66 o 
 -30   4   3       98.91      115.39     15.47 o 
 -28   4   3       46.00       32.50     11.31 o 
 -26   4   3       52.39       44.76     10.54 o 
 -24   4   3       58.30       68.26     11.31 o 
 -22   4   3     1755.47     1542.20     30.67 o 
 -20   4   3     1056.74      982.55     22.07 o 
 -18   4   3      114.35      100.61     13.62 o 
 -16   4   3      661.80      646.76     15.65 o 
 -14   4   3     5079.30     4994.13     74.60 o 
 -12   4   3     1230.07     1076.23     20.04 o 
 -10   4   3      320.71      419.13     12.12 o 
  -8   4   3      431.57      439.73     10.64 o 
  -6   4   3    19383.72    20424.39    283.78 o 
  -4   4   3        2.92        6.53      6.35 o 
  -2   4   3      546.50      748.37     16.64 o 
   0   4   3    16988.20    18690.91    295.10 o 
   2   4   3     4539.39     4847.40     61.72 o 
   4   4   3      549.98      490.89      7.94 o 
   6   4   3     2114.79     2075.28     26.52 o 
   8   4   3     6060.85     6300.25     75.10 o 
  10   4   3     1639.86     1659.77     23.00 o 
  12   4   3     3317.34     3543.07     44.14 o 
  14   4   3      155.41      130.51      6.51 o 
  16   4   3       11.33        3.69      4.97 o 
  18   4   3     1500.18     1344.97     22.02 o 
  20   4   3      670.29      597.63     19.27 o 
  22   4   3        7.92       -0.58      6.16 o 
  24   4   3       54.93       57.75      7.57 o 
  26   4   3     2067.86     2131.43     33.46 o 
  28   4   3       56.92       71.41      8.81 o 
 -29   5   3       23.85       17.39     11.05 o 
 -27   5   3       72.21       58.51     13.02 o 
 -25   5   3      371.37      354.51     19.12 o 
 -23   5   3        3.23        1.80      8.93 o 
 -21   5   3     3255.49     3075.68     60.38 o 
 -19   5   3     1170.65     1173.20     28.78 o 
 -17   5   3       90.86      111.30      8.62 o 
 -15   5   3       28.27       26.98      5.66 o 
 -13   5   3     1335.29     1286.34     27.71 o 
 -11   5   3      879.73      912.78     17.79 o 
  -9   5   3     1728.13     1870.81     26.60 o 
  -7   5   3     2010.19     2104.63     36.38 o 
  -5   5   3      687.01      848.59     14.63 o 
  -3   5   3      721.21      831.70     24.45 o 
  -1   5   3     5178.81     5733.52     95.39 o 
   1   5   3     1875.31     2095.99     28.56 o 
   3   5   3     1155.34     1180.44     16.11 o 
   5   5   3      147.45      119.17      8.90 o 
   7   5   3      923.94      978.89     18.59 o 
   9   5   3     4668.36     4676.61     56.09 o 
  11   5   3      119.54      192.02      8.30 o 
  13   5   3      452.81      461.49     11.02 o 
  15   5   3       96.44      100.97      6.26 o 
  17   5   3      173.08      157.00      8.74 o 
  19   5   3     1796.97     1572.13     32.37 o 
  21   5   3       61.33       58.62      7.04 o 
  23   5   3       64.85       71.70      7.72 o 
  25   5   3      561.90      586.55     15.91 o 
  27   5   3      901.15      950.42     21.04 o 
 -28   6   3        3.50        9.56     11.21 o 
 -26   6   3      294.94      337.36     18.93 o 
 -24   6   3       97.58       90.35     12.06 o 
 -22   6   3        9.09       25.80      9.78 o 
 -20   6   3      175.03      148.12     12.64 o 
 -18   6   3      644.82      664.72     21.01 o 
 -16   6   3        2.20        4.85      6.90 o 
 -14   6   3       97.67       88.13      8.85 o 
 -12   6   3       41.34       36.65      6.72 o 
 -10   6   3       86.18       62.94      8.21 o 
  -8   6   3      100.63       89.19      5.40 o 
  -6   6   3      119.07      105.30      4.92 o 
  -4   6   3     2238.29     2431.58     37.02 o 
  -2   6   3     3794.08     4337.48     63.16 o 
   0   6   3       20.29       13.85      2.74 o 
   2   6   3       62.54       61.58      4.60 o 
   4   6   3      554.44      572.53     13.45 o 
   6   6   3     5196.54     5182.62     61.40 o 
   8   6   3      267.97      328.74      8.89 o 
  10   6   3       37.05       20.30      4.55 o 
  12   6   3      740.74      721.40     13.93 o 
  14   6   3     1049.89      970.02     17.15 o 
  16   6   3      162.83      154.05      7.97 o 
  18   6   3      641.58      594.12     14.28 o 
  20   6   3      913.27      920.09     18.32 o 
  22   6   3       89.93      122.56      8.91 o 
  24   6   3        1.15       -2.31      8.00 o 
  26   6   3        2.31       10.54     11.04 o 
 -27   7   3       68.96       61.69     15.77 o 
 -25   7   3      393.26      411.28     21.02 o 
 -23   7   3      414.29      390.59     19.86 o 
 -21   7   3       17.04       20.42      9.48 o 
 -19   7   3        9.08       12.84      8.51 o 
 -17   7   3        0.90        6.39      7.14 o 
 -15   7   3      658.81      619.51     19.40 o 
 -13   7   3      124.63      122.33     10.22 o 
 -11   7   3       11.80       10.20      6.09 o 
  -9   7   3        6.50       -1.51      4.87 o 
  -7   7   3      538.96      609.70     13.00 o 
  -5   7   3      372.38      367.17      8.96 o 
  -3   7   3      290.86      302.69     11.26 o 
  -1   7   3      244.94      233.00      7.05 o 
   1   7   3     1508.49     1592.53     26.55 o 
   3   7   3      980.30      946.68     19.50 o 
   5   7   3     1928.30     1977.68     38.73 o 
   7   7   3     1039.98     1096.36     25.75 o 
   9   7   3        3.42       -0.72      5.68 o 
  11   7   3      385.76      367.38     13.07 o 
  13   7   3       32.87       34.14      6.85 o 
  15   7   3       93.50      110.25      9.11 o 
  17   7   3       49.47       50.10      7.32 o 
  19   7   3     1371.41     1278.52     27.27 o 
  21   7   3        6.68       -1.63      7.73 o 
  23   7   3     1020.26     1030.72     30.78 o 
  25   7   3        0.05       13.83     11.37 o 
 -24   8   3      497.34      535.14     22.82 o 
 -22   8   3      362.43      324.86     18.72 o 
 -20   8   3      253.45      247.67     16.38 o 
 -18   8   3        9.44       18.54      8.46 o 
 -16   8   3        0.54        2.76     11.08 o 
 -14   8   3     1577.24     1637.35     50.80 o 
 -12   8   3        3.93       -1.56      6.13 o 
 -10   8   3      144.01      145.16     10.02 o 
  -8   8   3      333.18      311.66     12.22 o 
  -6   8   3        0.84        3.35      4.94 o 
  -4   8   3       27.81       36.67      5.42 o 
  -2   8   3       60.94       52.69      5.93 o 
   0   8   3       17.52        6.72      5.27 o 
   2   8   3      313.98      322.18     12.44 o 
   4   8   3      557.59      555.48     16.60 o 
   6   8   3     3221.38     3321.12    122.75 o 
   8   8   3      191.52      195.97     10.69 o 
  10   8   3      214.71      202.19     13.13 o 
  12   8   3      665.94      624.59     17.10 o 
  14   8   3     1560.64     1499.15     29.36 o 
  16   8   3      251.50      282.83     14.76 o 
  18   8   3       67.45       54.55      7.80 o 
  20   8   3       96.06      125.45     12.50 o 
  22   8   3        0.18       -3.89     10.31 o 
 -23   9   3      566.44      517.20     32.96 o 
 -21   9   3       19.32       10.00      9.45 o 
 -19   9   3      486.69      512.27     40.92 o 
 -17   9   3      633.49      691.60     35.21 o 
 -15   9   3      473.90      478.69     18.18 o 
 -13   9   3      119.64      116.32     10.73 o 
 -11   9   3       88.91       93.01      9.80 o 
  -9   9   3      255.13      231.13     11.95 o 
  -7   9   3      511.81      532.71     18.32 o 
  -5   9   3        1.63        0.17      4.97 o 
  -3   9   3     1332.80     1246.47     27.37 o 
  -1   9   3       34.22       29.74      6.19 o 
   1   9   3     1165.21     1050.91     24.53 o 
   3   9   3       38.86       33.53      7.04 o 
   5   9   3      162.43      160.54     14.53 o 
   7   9   3       14.77       17.28      6.42 o 
   9   9   3     2041.49     2154.59     37.84 o 
  11   9   3      109.34      101.92      9.55 o 
  13   9   3     1408.94     1427.42     32.75 o 
  15   9   3       17.69       11.78      9.05 o 
  17   9   3        4.00        6.76      6.83 o 
  19   9   3     1933.18     2005.34     39.71 o 
  21   9   3      829.28      895.99    103.08 o 
 -20  10   3        1.49        6.48     10.66 o 
 -18  10   3       54.27       47.55      9.80 o 
 -16  10   3      908.50      891.59     25.74 o 
 -14  10   3        5.72       13.51      8.54 o 
 -12  10   3     1129.44     1132.44     27.93 o 
 -10  10   3       95.91       76.51     14.07 o 
  -8  10   3       83.16      107.81      9.62 o 
  -6  10   3     1784.60     1695.03     35.67 o 
  -4  10   3      303.59      279.36     12.59 o 
  -2  10   3      477.85      375.76     14.25 o 
   0  10   3       53.57       71.09      7.98 o 
   2  10   3      705.70      678.45     24.56 o 
   4  10   3      258.67      263.98     26.59 o 
   6  10   3        0.08       -6.18      6.97 o 
   8  10   3       44.73       41.89      8.96 o 
  10  10   3       62.00       54.51      8.12 o 
  12  10   3       38.53       37.83     10.07 o 
  14  10   3        0.57        2.02      8.18 o 
  16  10   3       28.32       37.57      9.35 o 
  18  10   3      268.58      274.80     32.63 o 
 -15  11   3      314.71      312.67     16.27 o 
 -13  11   3      143.17      147.70     12.08 o 
 -11  11   3       35.40       58.52      8.40 o 
  -9  11   3      194.82      215.54     18.51 o 
  -7  11   3       31.53       35.18     11.97 o 
  -5  11   3        0.59       -4.41      4.41 o 
  -3  11   3      235.51      262.10     13.18 o 
  -1  11   3       40.83       14.86      7.51 o 
   1  11   3      228.40      299.02     52.03 o 
   3  11   3      232.18      243.13     15.85 o 
   5  11   3       13.82       12.83      8.40 o 
   7  11   3        2.02       -5.33      7.48 o 
   9  11   3      188.00      228.90     14.65 o 
  11  11   3        4.78        6.19      8.44 o 
  13  11   3     1222.38     1298.29     32.22 o 
  15  11   3       30.44       24.32     12.41 o 
 -10  12   3     1380.65     1577.59     69.80 o 
  -8  12   3     1932.01     1919.47     78.85 o 
  -6  12   3       82.67       78.85     21.33 o 
  -4  12   3      155.92      123.44     22.62 o 
  -2  12   3       68.67       62.69     20.03 o 
   0  12   3      129.25      115.43     29.08 o 
   2  12   3      208.35      218.46     15.63 o 
   4  12   3      273.67      252.31     17.03 o 
   6  12   3       49.25       75.80     20.36 o 
   8  12   3      326.30      334.44     16.61 o 
 -30   0   4      657.33      695.10     32.22 o 
 -28   0   4      341.51      417.46     34.58 o 
 -26   0   4     1183.87     1217.46     39.29 o 
 -24   0   4      797.17      737.93     28.78 o 
 -22   0   4      986.92     1031.72     33.13 o 
 -20   0   4      101.16       53.98     10.51 o 
 -18   0   4       72.32      131.22     13.48 o 
 -16   0   4      246.26      276.68     15.06 o 
 -14   0   4     4408.59     4510.78    125.38 o 
 -12   0   4      715.89      605.85     19.42 o 
 -10   0   4    27033.58    27237.29    534.91 o 
  -8   0   4     4474.47     4593.88     94.60 o 
  -6   0   4      303.21      461.80     14.39 o 
  -4   0   4      839.86      777.46     18.43 o 
  -2   0   4      811.12     1040.91     19.89 o 
   0   0   4     1939.95     1783.73     50.73 o 
   2   0   4     9456.92     8559.45    136.69 o 
   4   0   4     4662.06     4438.75     73.83 o 
   6   0   4     1013.68      972.78     20.40 o 
   8   0   4      163.03      277.40     10.22 o 
  10   0   4    20046.60    20646.73    398.76 o 
  12   0   4    16244.62    16654.94    265.52 o 
  14   0   4     4343.66     4103.73     71.71 o 
  16   0   4     1138.98     1256.78     38.14 o 
  18   0   4     8228.42     7281.93    123.22 o 
  20   0   4     3788.18     4089.40     75.03 o 
  22   0   4     1718.65     1875.03     41.35 o 
  24   0   4     1202.43     1272.55     33.09 o 
  26   0   4      126.62      130.64     13.29 o 
  28   0   4     1589.68     1556.04     39.37 o 
 -31   1   4      753.41      781.60     28.60 o 
 -29   1   4      481.83      581.28     22.20 o 
 -27   1   4       39.48       82.40     10.31 o 
 -25   1   4        3.84        2.17      7.90 o 
 -23   1   4       46.31       18.14      7.24 o 
 -21   1   4      319.80      304.76     12.91 o 
 -19   1   4       44.97       40.48      6.81 o 
 -17   1   4        8.47        8.71      5.53 o 
 -15   1   4       69.34       54.37      5.99 o 
 -13   1   4     2455.46     2512.15     39.81 o 
 -11   1   4     7190.48     7731.79    110.59 o 
  -9   1   4     4130.43     4707.81    133.40 o 
  -7   1   4     6842.81     6294.34     90.30 o 
  -5   1   4    12897.41    13239.64    163.15 o 
  -3   1   4     3178.99     3786.22     48.51 o 
  -1   1   4      514.06      677.42     15.80 o 
   1   1   4      494.53      496.26     10.15 o 
   3   1   4     5583.61     5530.52     63.76 o 
   5   1   4       22.25        2.76      2.88 o 
   7   1   4      460.82      477.42      9.47 o 
   9   1   4     1864.27     2211.86     28.67 o 
  11   1   4      241.49      267.65      7.74 o 
  13   1   4     2166.47     2279.55     30.45 o 
  15   1   4     1185.06     1165.55     18.88 o 
  17   1   4     1635.89     1482.64     23.15 o 
  19   1   4      457.19      346.97     11.52 o 
  21   1   4      681.36      681.68     15.84 o 
  23   1   4      134.02      139.95      9.17 o 
  25   1   4        6.97       -0.18      6.54 o 
  27   1   4      162.84      167.88     10.67 o 
  29   1   4      868.63      924.59     27.99 o 
 -30   2   4        5.27       -0.41     10.81 o 
 -28   2   4      391.03      410.49     28.31 o 
 -26   2   4      978.44      887.38     23.55 o 
 -24   2   4        3.01        4.26      7.57 o 
 -22   2   4     3368.80     3246.02     53.87 o 
 -20   2   4      532.47      552.18     23.67 o 
 -18   2   4        0.14        2.53      5.80 o 
 -16   2   4     1772.69     1588.17     28.46 o 
 -14   2   4      110.14      114.97      7.65 o 
 -12   2   4        1.72        1.02      4.12 o 
 -10   2   4    10604.93    10932.53    139.60 o 
  -8   2   4      361.59      383.30      7.75 o 
  -6   2   4     1469.32     1388.57     17.73 o 
  -4   2   4      781.59      873.02     13.15 o 
  -2   2   4     4352.79     4243.98     54.03 o 
   0   2   4      584.50      505.05      7.78 o 
   2   2   4     5824.39     6173.39     65.52 o 
   4   2   4      182.74      151.73      5.97 o 
   6   2   4     6509.57     6623.69     76.40 o 
   8   2   4     7018.49     7497.23     86.42 o 
  10   2   4     2574.98     2748.25     34.93 o 
  12   2   4      376.44      369.70      8.86 o 
  14   2   4     2791.10     2588.97     34.31 o 
  16   2   4       29.25       20.42      6.02 o 
  18   2   4     1463.84     1331.46     21.96 o 
  20   2   4       22.27       16.20      5.85 o 
  22   2   4      153.58      152.47     10.16 o 
  24   2   4     1185.73     1140.82     21.88 o 
  26   2   4      667.22      652.65     21.92 o 
  28   2   4      394.74      432.05     15.79 o 
 -29   3   4      283.16      308.13     22.21 o 
 -27   3   4      173.75      168.64     17.22 o 
 -25   3   4       42.75       30.27     14.75 o 
 -23   3   4      446.58      401.28     21.01 o 
 -21   3   4      920.80      926.78     29.10 o 
 -19   3   4     1418.61     1434.70     32.18 o 
 -17   3   4       78.12      100.11      9.61 o 
 -15   3   4        7.27        3.05      4.80 o 
 -13   3   4      238.89      209.24      8.64 o 
 -11   3   4     2119.65     2308.96     36.36 o 
  -9   3   4       18.07       25.72      3.17 o 
  -7   3   4     2715.29     2768.39     36.22 o 
  -5   3   4       41.25       74.91      3.11 o 
  -3   3   4      192.38      139.21     10.60 o 
  -1   3   4     1626.46     1681.58     22.78 o 
   1   3   4      760.31      738.91     11.84 o 
   3   3   4      819.63      925.60     12.26 o 
   5   3   4     2087.18     2023.85     25.90 o 
   7   3   4      144.78      149.21      6.23 o 
   9   3   4      165.55      154.00      6.57 o 
  11   3   4       75.72       89.02      6.48 o 
  13   3   4      252.91      267.63      8.48 o 
  15   3   4        1.41        2.94      4.72 o 
  17   3   4       47.75       45.79      6.09 o 
  19   3   4      474.18      415.19     14.68 o 
  21   3   4      609.92      594.80     16.19 o 
  23   3   4       37.22       36.31      7.02 o 
  25   3   4        0.02       -0.41      6.99 o 
  27   3   4      326.82      350.87     14.40 o 
 -30   4   4        0.09       -9.80     10.65 o 
 -28   4   4       12.33        3.46     10.55 o 
 -26   4   4      317.23      353.33     19.46 o 
 -24   4   4       81.78       88.84     11.04 o 
 -22   4   4      655.44      688.98     26.51 o 
 -20   4   4        0.50       -4.80      7.99 o 
 -18   4   4      197.34      170.91     12.10 o 
 -16   4   4     2157.68     2023.12     34.76 o 
 -14   4   4        2.85       -0.20      4.48 o 
 -12   4   4      504.36      454.82     11.61 o 
 -10   4   4      299.56      254.06      6.98 o 
  -8   4   4     1697.08     1630.84     39.65 o 
  -6   4   4       65.01       60.16     10.22 o 
  -4   4   4      780.66      725.58     16.34 o 
  -2   4   4      403.82      402.22     14.42 o 
   0   4   4     1810.53     1961.19     36.26 o 
   2   4   4     1096.85     1013.92     19.44 o 
   4   4   4     1183.20     1286.14     18.28 o 
   6   4   4      363.47      408.96      8.82 o 
   8   4   4        2.09        3.43      3.68 o 
  10   4   4       22.36       20.81      4.27 o 
  12   4   4      450.13      428.07     10.57 o 
  14   4   4      103.44      121.94      6.88 o 
  16   4   4        9.04        2.43      4.85 o 
  18   4   4        2.26        3.86      7.32 o 
  20   4   4      175.95      146.05     10.45 o 
  22   4   4      217.26      194.34     10.70 o 
  24   4   4      559.82      568.16     16.02 o 
  26   4   4       71.31       87.47     11.95 o 
  28   4   4       63.38       68.65      9.13 o 
 -29   5   4       51.14       59.94     13.02 o 
 -27   5   4        1.58        3.08     10.27 o 
 -25   5   4     1337.86     1318.58     34.66 o 
 -23   5   4      700.13      660.89     22.53 o 
 -21   5   4      472.01      437.06     18.93 o 
 -19   5   4      291.82      248.00     22.59 o 
 -17   5   4     1082.86      981.95     25.19 o 
 -15   5   4       56.44       65.84      7.75 o 
 -13   5   4       11.82       13.81      6.19 o 
 -11   5   4     6934.79     7171.98    103.62 o 
  -9   5   4     6259.09     6174.44     89.30 o 
  -7   5   4     2563.52     2771.08     86.28 o 
  -5   5   4       53.28       21.33      8.45 o 
  -3   5   4      917.43      817.83     18.91 o 
  -1   5   4     3049.33     2860.22     50.75 o 
   1   5   4     2528.97     2453.16     46.12 o 
   3   5   4        7.85        0.52      2.55 o 
   5   5   4     1822.96     1945.10     21.80 o 
   7   5   4     4782.57     4824.62     57.62 o 
   9   5   4       16.35        1.31      3.89 o 
  11   5   4      420.37      446.00     10.91 o 
  13   5   4       99.76      117.54      8.86 o 
  15   5   4      851.09      764.66     14.41 o 
  17   5   4      671.00      668.10     22.06 o 
  19   5   4     2709.88     2628.14     43.40 o 
  21   5   4      122.46      110.98      8.40 o 
  23   5   4       45.00       44.38      8.83 o 
  25   5   4      729.42      772.48     20.48 o 
  27   5   4      696.57      733.33     21.86 o 
 -26   6   4      708.41      706.23     25.94 o 
 -24   6   4       33.80       17.01     10.07 o 
 -22   6   4     2730.35     2750.19     56.33 o 
 -20   6   4      364.02      388.25     17.97 o 
 -18   6   4       41.43       38.13      8.78 o 
 -16   6   4      194.34      175.81     12.23 o 
 -14   6   4       27.75       20.29      6.92 o 
 -12   6   4     1123.38     1098.40     25.18 o 
 -10   6   4      653.21      667.29     13.70 o 
  -8   6   4      112.48      113.57      8.95 o 
  -6   6   4      220.61      237.22     15.08 o 
  -4   6   4     2213.74     2238.05     54.15 o 
  -2   6   4     1310.32     1644.76     60.43 o 
   0   6   4     2162.31     2548.91     46.89 o 
   2   6   4     1569.26     1373.05     24.01 o 
   4   6   4        0.03        4.86      3.11 o 
   6   6   4       23.92       14.86      4.53 o 
   8   6   4     4739.96     4800.28     63.83 o 
  10   6   4       57.85       35.09      7.32 o 
  12   6   4      431.38      393.40     17.04 o 
  14   6   4        3.19       -1.46      5.61 o 
  16   6   4       20.35       19.86      5.92 o 
  18   6   4       19.52        9.46      6.21 o 
  20   6   4      113.81      104.70      8.93 o 
  22   6   4      154.54      163.67     11.08 o 
  24   6   4       10.79        7.73      8.05 o 
 -25   7   4       10.24       28.40     14.94 o 
 -23   7   4     1725.21     1875.83    102.59 o 
 -21   7   4       14.23        1.71     15.48 o 
 -19   7   4       24.86       22.28      9.21 o 
 -17   7   4        0.07        3.27     10.04 o 
 -15   7   4       85.17      101.42      9.46 o 
 -13   7   4      410.28      425.39     18.77 o 
 -11   7   4      768.80      741.26     19.10 o 
  -9   7   4      143.98      128.84      5.48 o 
  -7   7   4     1330.95     1363.34     39.30 o 
  -5   7   4      786.42      817.32     36.19 o 
  -3   7   4       71.25       86.07     12.10 o 
  -1   7   4     6310.74     6760.43    214.57 o 
   1   7   4      787.24      867.52     27.15 o 
   3   7   4     1711.19     1782.02     29.26 o 
   5   7   4     3194.99     3250.66     50.82 o 
   7   7   4      455.59      402.10     11.60 o 
   9   7   4     8246.59     7765.27    100.00 o 
  11   7   4     1991.09     1876.51     30.16 o 
  13   7   4      278.07      237.12     10.88 o 
  15   7   4      282.41      271.56     12.37 o 
  17   7   4        0.39        3.13      5.98 o 
  19   7   4        6.91       16.93      7.05 o 
  21   7   4        8.94        2.85      7.51 o 
  23   7   4      323.32      405.82     17.56 o 
 -24   8   4      394.21      429.40     20.82 o 
 -22   8   4     1902.74     2083.16     46.51 o 
 -20   8   4        9.98       10.06      9.06 o 
 -18   8   4      169.60      177.47     18.34 o 
 -16   8   4       62.52       66.92      8.70 o 
 -14   8   4      293.46      309.30     13.76 o 
 -12   8   4       49.67       50.88      6.56 o 
 -10   8   4      531.61      545.00     15.40 o 
  -8   8   4      412.46      433.37     22.85 o 
  -6   8   4      183.42      204.76     17.82 o 
  -4   8   4      111.83       81.04     12.10 o 
  -2   8   4     1371.34     1211.72     36.79 o 
   0   8   4     1492.05     1514.27     64.63 o 
   2   8   4     2097.40     1843.48     36.24 o 
   4   8   4      110.90       85.40     10.99 o 
   6   8   4      146.83      174.66     11.52 o 
   8   8   4     1448.03     1389.26     27.00 o 
  10   8   4       16.71       16.53      6.70 o 
  12   8   4        4.98       -6.07      6.07 o 
  14   8   4       67.30       85.07     13.43 o 
  16   8   4      145.79      121.50     10.30 o 
  18   8   4     2247.46     2307.03     38.02 o 
  20   8   4      137.15      143.52     11.97 o 
  22   8   4      533.22      588.92     20.26 o 
 -21   9   4      398.77      384.30     19.13 o 
 -19   9   4       33.92       32.83     10.54 o 
 -17   9   4       41.68       46.73     10.10 o 
 -15   9   4      229.57      221.17     12.91 o 
 -13   9   4      147.87      146.53     10.16 o 
 -11   9   4      300.75      309.22     16.67 o 
  -9   9   4       57.57       81.73     13.23 o 
  -7   9   4     1882.56     1722.88     50.73 o 
  -5   9   4     1477.46     1384.37     41.81 o 
  -3   9   4     1312.09     1144.90     36.79 o 
  -1   9   4        9.64       30.72     10.67 o 
   1   9   4      141.17      137.74     12.78 o 
   3   9   4      927.85      814.03     20.76 o 
   5   9   4       57.28       86.02      9.01 o 
   7   9   4      123.39       99.32     12.13 o 
   9   9   4      256.27      232.04     12.28 o 
  11   9   4      242.46      193.30     12.57 o 
  13   9   4      601.10      588.91     18.06 o 
  15   9   4       36.10       66.05      9.04 o 
  17   9   4      303.54      324.60     14.19 o 
  19   9   4      280.71      277.28     14.37 o 
 -18  10   4      382.17      405.12     18.15 o 
 -16  10   4       60.78       68.79      9.01 o 
 -14  10   4      519.70      469.17     27.19 o 
 -12  10   4       50.78       58.86     14.62 o 
 -10  10   4      262.08      235.65     21.25 o 
  -8  10   4      349.58      332.27     22.85 o 
  -6  10   4       53.03       51.42     13.48 o 
  -4  10   4       29.21       26.92     24.88 o 
  -2  10   4      455.97      500.71     25.36 o 
   0  10   4       13.36       -4.77     22.30 o 
   2  10   4      194.71      178.63      9.77 o 
   4  10   4       96.32       89.06     11.40 o 
   6  10   4        0.48        6.09      7.00 o 
   8  10   4       51.95       57.35      7.70 o 
  10  10   4       38.09       27.23      7.56 o 
  12  10   4       50.54       41.93      8.28 o 
  14  10   4        3.41        4.58      7.77 o 
  16  10   4       22.48       16.73      8.45 o 
 -15  11   4      448.46      493.49     29.25 o 
 -13  11   4       43.41       36.47     14.54 o 
 -11  11   4      146.89      175.68     30.05 o 
  -9  11   4      215.01      202.74     36.19 o 
  -7  11   4      134.36      153.17     17.81 o 
  -5  11   4       12.14      -11.19     11.19 o 
  -3  11   4       37.05       38.76     23.27 o 
  -1  11   4      475.23      555.78     50.09 o 
   1  11   4        5.45        4.56     21.33 o 
   3  11   4       87.60       66.24     22.30 o 
   5  11   4      225.52      229.76     27.50 o 
   7  11   4       18.80        8.76      8.96 o 
   9  11   4        2.26       -3.52      7.63 o 
  11  11   4        3.09       -4.14      8.23 o 
  13  11   4       11.19       32.15      9.34 o 
  -8  12   4        9.69       -1.29     19.39 o 
  -6  12   4        1.26       -5.82     18.10 o 
  -4  12   4        0.12      -16.80     16.80 o 
  -2  12   4      193.63      151.88     25.21 o 
   0  12   4        9.28       23.27     18.74 o 
   2  12   4        0.98      -12.93     17.45 o 
   4  12   4        1.50        5.17     18.10 o 
   6  12   4       93.81      120.86     31.67 o 
 -29   1   5       40.51       40.70     12.06 o 
 -27   1   5       11.40       26.62     10.19 o 
 -25   1   5     1201.17     1206.46     27.38 o 
 -23   1   5        1.50       -1.29      6.75 o 
 -21   1   5       14.86       17.01      6.85 o 
 -19   1   5        1.91       -0.52      5.96 o 
 -17   1   5     1851.97     1771.91     31.58 o 
 -15   1   5       85.50       76.15      6.50 o 
 -13   1   5      451.97      463.11     12.32 o 
 -11   1   5        0.77       -1.85      4.05 o 
  -9   1   5     6015.25     6503.81     82.55 o 
  -7   1   5        2.49        1.70      3.10 o 
  -5   1   5     3304.14     3575.93     46.65 o 
  -3   1   5     3371.30     3327.52     39.58 o 
  -1   1   5      616.82      535.44      9.32 o 
   1   1   5     6398.36     6456.31     74.25 o 
   3   1   5     3089.77     3285.51     39.72 o 
   5   1   5     1938.16     2070.93     26.77 o 
   7   1   5      567.79      595.16     12.06 o 
   9   1   5     2183.01     2281.00     29.97 o 
  11   1   5      229.40      261.10      7.97 o 
  13   1   5        2.54       -2.42      4.38 o 
  15   1   5     2801.93     2808.95     37.57 o 
  17   1   5        2.18        9.68      5.45 o 
  19   1   5       33.08       56.25      6.91 o 
  21   1   5      244.49      281.57     16.26 o 
  23   1   5      413.62      440.15     13.82 o 
  25   1   5        0.00        1.72      7.24 o 
  27   1   5        0.08       -1.54      7.72 o 
 -30   2   5      171.90      164.62     15.98 o 
 -28   2   5       55.14       73.08     14.79 o 
 -26   2   5      439.01      388.53     19.25 o 
 -24   2   5      408.24      384.27     18.65 o 
 -22   2   5      437.34      356.44     14.31 o 
 -20   2   5       95.30      119.13     11.85 o 
 -18   2   5       21.73       11.26      6.15 o 
 -16   2   5      221.37      208.63     10.31 o 
 -14   2   5     1773.62     1743.25     34.04 o 
 -12   2   5       51.80       56.87      4.13 o 
 -10   2   5        0.69        9.23      3.08 o 
  -8   2   5        1.60       -2.01      2.70 o 
  -6   2   5      128.73      149.17      4.79 o 
  -4   2   5      669.99      772.74     12.33 o 
  -2   2   5     7192.72     7401.15     78.06 o 
   0   2   5       84.19       83.90      4.42 o 
   2   2   5     8350.97     8618.69     98.15 o 
   4   2   5      331.02      388.24      7.56 o 
   6   2   5      544.46      587.87     10.84 o 
   8   2   5      450.04      468.59     10.10 o 
  10   2   5      177.62      194.61      7.78 o 
  12   2   5       47.21       34.83      4.75 o 
  14   2   5     1578.12     1612.19     22.61 o 
  16   2   5      951.46      935.07     17.39 o 
  18   2   5      486.55      431.95     12.44 o 
  20   2   5       18.09       23.15      6.65 o 
  22   2   5      576.87      615.52     19.85 o 
  24   2   5       15.93       19.07      7.36 o 
  26   2   5      393.32      442.63     15.32 o 
  28   2   5      231.72      236.15     16.86 o 
 -29   3   5       95.80       94.61     14.68 o 
 -27   3   5      266.68      267.22     20.79 o 
 -25   3   5       60.85       88.66     11.85 o 
 -23   3   5     1771.19     1788.50     49.41 o 
 -21   3   5     1403.50     1336.67     32.34 o 
 -19   3   5     1793.18     1667.57     36.49 o 
 -17   3   5      290.06      311.08     11.97 o 
 -15   3   5      113.39       94.87      7.06 o 
 -13   3   5      773.71      634.39     14.53 o 
 -11   3   5     2675.03     2492.33     33.89 o 
  -9   3   5      223.89      262.69      5.88 o 
  -7   3   5     1248.13     1488.12     21.16 o 
  -5   3   5     9775.20    10233.98    127.06 o 
  -3   3   5       20.98        6.02      2.63 o 
  -1   3   5       95.56      120.20      8.53 o 
   1   3   5      989.99      990.11     14.27 o 
   3   3   5     2742.36     2912.88     41.16 o 
   5   3   5      575.89      679.74     11.73 o 
   7   3   5       11.82        9.07      4.05 o 
   9   3   5      193.32      108.09      6.11 o 
  11   3   5      805.14      790.13     15.60 o 
  13   3   5       63.25       70.39      5.97 o 
  15   3   5       73.86       62.70      6.00 o 
  17   3   5      175.78      216.34      9.79 o 
  19   3   5     1485.33     1446.39     24.18 o 
  21   3   5       12.10       19.70      6.77 o 
  23   3   5      213.27      247.10     12.00 o 
  25   3   5      218.38      209.92     13.63 o 
  27   3   5      636.28      725.54     19.08 o 
 -28   4   5       79.91       89.85     14.47 o 
 -26   4   5      399.66      390.87     19.46 o 
 -24   4   5     1271.94     1220.45     32.30 o 
 -22   4   5       73.13       62.05     10.26 o 
 -20   4   5       75.78      106.68     10.33 o 
 -18   4   5     3216.92     3044.11     58.20 o 
 -16   4   5     1157.86     1177.49     27.73 o 
 -14   4   5      134.44      174.02     10.71 o 
 -12   4   5     1293.55     1447.97     30.23 o 
 -10   4   5     3678.26     3973.04     59.13 o 
  -8   4   5      399.94      359.22      6.83 o 
  -6   4   5        0.31        8.01      4.30 o 
  -4   4   5     1782.72     1808.99     34.10 o 
  -2   4   5      525.79      519.29     14.54 o 
   0   4   5     1491.54     1382.82     28.17 o 
   2   4   5     1714.55     1904.37     24.61 o 
   4   4   5      216.27      184.56      5.43 o 
   6   4   5     1772.07     1896.31     25.49 o 
   8   4   5     7919.87     7751.47     90.28 o 
  10   4   5       46.02       37.28      4.95 o 
  12   4   5      113.28       99.54      6.65 o 
  14   4   5     4753.50     4610.50     57.50 o 
  16   4   5     2154.79     2218.17     36.87 o 
  18   4   5      134.29       86.34      7.47 o 
  20   4   5     1644.83     1710.70     27.54 o 
  22   4   5     1126.26     1210.14     22.75 o 
  24   4   5      213.12      216.00     13.02 o 
  26   4   5      588.86      597.92     21.92 o 
 -27   5   5      128.30      107.03     20.20 o 
 -25   5   5      130.36      129.11     12.64 o 
 -23   5   5       99.96       62.51     10.55 o 
 -21   5   5       56.43       74.86     10.15 o 
 -19   5   5      195.43      186.49     13.78 o 
 -17   5   5     1705.93     1599.87     35.13 o 
 -15   5   5        6.24       -2.80      8.63 o 
 -13   5   5      717.35      679.80     18.58 o 
 -11   5   5     4963.75     5210.06     76.70 o 
  -9   5   5      176.38      166.11     20.68 o 
  -7   5   5       13.85       48.70     10.34 o 
  -5   5   5      146.26      191.10      8.99 o 
  -3   5   5     1211.10     1155.02     24.82 o 
  -1   5   5      152.91      228.47     13.94 o 
   1   5   5     4376.01     4709.27    107.75 o 
   3   5   5       52.62       76.89      6.36 o 
   5   5   5        1.81        0.63      3.19 o 
   7   5   5     1660.77     1755.15     33.33 o 
   9   5   5     3390.88     3215.95     45.20 o 
  11   5   5     2113.39     1931.95     35.46 o 
  13   5   5      135.08       99.40      7.99 o 
  15   5   5     1220.41     1218.93     25.39 o 
  17   5   5       30.75       55.96      7.09 o 
  19   5   5        6.25       -2.52      7.05 o 
  21   5   5      730.27      737.19     19.43 o 
  23   5   5        6.34        4.31      7.78 o 
  25   5   5       29.94       29.75      9.04 o 
 -26   6   5       56.61       61.06     12.57 o 
 -24   6   5       33.12       40.00     10.63 o 
 -22   6   5      185.00      198.33     14.74 o 
 -20   6   5      961.81      895.96     31.64 o 
 -18   6   5      106.64      120.71     11.43 o 
 -16   6   5       10.70       13.07     12.15 o 
 -14   6   5       23.22       30.53      9.94 o 
 -12   6   5     4100.22     4028.04     71.78 o 
 -10   6   5      609.60      584.56     24.90 o 
  -8   6   5       77.87       49.25     10.27 o 
  -6   6   5      827.89      750.19     36.19 o 
  -4   6   5      793.72      760.47     36.19 o 
  -2   6   5      433.35      568.96     16.69 o 
   0   6   5       10.51       -2.19      5.93 o 
   2   6   5       90.86       88.08      8.65 o 
   4   6   5      612.17      602.70     10.92 o 
   6   6   5       92.97       63.46      6.71 o 
   8   6   5       88.93       83.18      8.29 o 
  10   6   5     2831.86     2724.25     40.02 o 
  12   6   5      449.68      459.85     13.84 o 
  14   6   5       21.52       25.13      6.69 o 
  16   6   5      420.00      328.49     12.30 o 
  18   6   5       53.79       44.50      7.35 o 
  20   6   5      243.66      207.17     15.09 o 
  22   6   5       78.20       88.92      9.93 o 
  24   6   5        4.19       -4.27      8.02 o 
 -25   7   5       46.15       42.21     11.38 o 
 -23   7   5      194.77      174.13     15.10 o 
 -21   7   5       35.68       27.78      9.30 o 
 -19   7   5      286.43      283.83     15.19 o 
 -17   7   5      137.24      133.47     11.10 o 
 -15   7   5      189.76      187.16     11.65 o 
 -13   7   5      249.33      220.54     10.10 o 
 -11   7   5      736.74      753.48     29.47 o 
  -9   7   5      546.92      524.78     23.96 o 
  -7   7   5       28.22       23.83     11.19 o 
  -5   7   5       15.01        9.05      9.56 o 
  -3   7   5       38.14       35.63     10.67 o 
  -1   7   5        0.29        9.55     10.27 o 
   1   7   5      132.49      149.84     11.19 o 
   3   7   5      284.80      290.75     15.06 o 
   5   7   5      300.10      305.26      9.89 o 
   7   7   5      798.25      728.13     15.45 o 
   9   7   5      456.87      472.01     13.32 o 
  11   7   5       23.66       30.37      6.53 o 
  13   7   5     1087.07     1090.02     21.74 o 
  15   7   5      389.39      347.72     13.27 o 
  17   7   5      165.79      135.05      9.24 o 
  19   7   5      173.06      162.67      9.90 o 
  21   7   5       65.65       65.45      8.97 o 
 -22   8   5      156.50      147.18     17.78 o 
 -20   8   5        1.58       11.56      8.15 o 
 -18   8   5     1111.76     1192.01     39.82 o 
 -16   8   5       50.60       63.52     11.47 o 
 -14   8   5      830.34      810.35     26.94 o 
 -12   8   5       40.34       28.53     12.05 o 
 -10   8   5       16.95       13.80     16.80 o 
  -8   8   5      752.47      779.48     78.85 o 
  -6   8   5        0.09       -3.92     10.21 o 
  -4   8   5       18.24       23.51     10.85 o 
  -2   8   5       36.13       26.29     13.25 o 
   0   8   5     1172.98     1004.29     34.04 o 
   2   8   5       47.37       66.15     12.51 o 
   4   8   5       34.11       25.38      5.93 o 
   6   8   5      996.66      919.16     20.18 o 
   8   8   5       21.44       26.43      6.58 o 
  10   8   5      622.45      606.90     15.46 o 
  12   8   5       36.18       23.23      6.97 o 
  14   8   5       19.28       32.29      7.88 o 
  16   8   5      759.31      810.04     19.98 o 
  18   8   5        0.00       -8.39      9.95 o 
  20   8   5       26.86       36.48      9.59 o 
 -19   9   5       23.26       52.30     16.22 o 
 -17   9   5      354.23      361.69     30.38 o 
 -15   9   5       34.16       24.21     13.69 o 
 -13   9   5      223.35      189.00     20.50 o 
 -11   9   5     1988.91     2061.05     57.12 o 
  -9   9   5      120.90       96.25     15.30 o 
  -7   9   5     1437.20     1446.39     44.08 o 
  -5   9   5      515.43      485.61     26.05 o 
  -3   9   5     1096.31     1006.70    110.19 o 
  -1   9   5      244.00      308.29     21.16 o 
   1   9   5      737.09      786.28     39.10 o 
   3   9   5      680.27      698.77     28.78 o 
   5   9   5      376.64      308.98     11.18 o 
   7   9   5      424.67      527.68     15.63 o 
   9   9   5      355.79      422.51     14.80 o 
  11   9   5      327.80      392.79     20.80 o 
  13   9   5      704.61      703.84     20.08 o 
  15   9   5       22.88       25.62     12.47 o 
  17   9   5      717.39      733.49     24.24 o 
 -16  10   5       43.28       36.17     15.06 o 
 -14  10   5      403.23      412.26     26.66 o 
 -12  10   5        0.10        2.01     12.05 o 
 -10  10   5        1.50       25.75     12.87 o 
  -8  10   5      325.96      337.56     51.38 o 
  -6  10   5      202.56      234.72     36.52 o 
  -4  10   5      632.45      640.99     29.93 o 
  -2  10   5      117.03      144.93     26.50 o 
   0  10   5        8.37       23.30     12.77 o 
   2  10   5        4.27       21.34     12.77 o 
   4  10   5      586.88      615.18     29.02 o 
   6  10   5      156.58      194.37     24.56 o 
   8  10   5      101.83       96.40      9.29 o 
  10  10   5       96.94       78.23      8.86 o 
  12  10   5       66.31       71.41      9.42 o 
  14  10   5      378.76      421.15     22.83 o 
 -13  11   5        3.72        8.57     29.41 o 
 -11  11   5      414.83      476.56     38.45 o 
  -9  11   5       79.64      121.29     18.05 o 
  -7  11   5        5.04       -0.97     13.25 o 
  -5  11   5      865.56      845.99     41.69 o 
  -3  11   5        3.69       10.88     13.02 o 
  -1  11   5       84.55       99.53     22.94 o 
   1  11   5        1.94       -8.38     11.86 o 
   3  11   5      175.26      145.37     17.75 o 
   5  11   5      469.13      468.73     21.62 o 
   7  11   5      177.66      170.08     16.17 o 
   9  11   5       11.08       19.09     10.81 o 
 -28   0   6       53.23       66.57     20.68 o 
 -26   0   6       85.26       72.38     19.39 o 
 -24   0   6       16.18        3.23     10.51 o 
 -22   0   6     2957.39     2514.38     62.38 o 
 -20   0   6      190.50      134.45     14.35 o 
 -18   0   6    10280.60    10646.51    308.60 o 
 -16   0   6     3448.51     3412.08     76.09 o 
 -14   0   6     1060.30     1136.62     31.53 o 
 -12   0   6    18580.97    19096.53    378.85 o 
 -10   0   6       98.76      107.06     10.09 o 
  -8   0   6       56.63       48.57      5.46 o 
  -6   0   6     2564.83     2466.54     43.50 o 
  -4   0   6     1407.84     1795.26     33.20 o 
  -2   0   6      879.88      856.74     25.65 o 
   0   0   6     1451.85     1544.83     30.87 o 
   2   0   6        0.16        0.43      4.59 o 
   4   0   6      298.89      233.43     11.40 o 
   6   0   6      213.88      153.86     10.11 o 
   8   0   6      846.14      647.36     21.38 o 
  10   0   6     8896.87     8264.76    118.76 o 
  12   0   6     5409.16     4847.88     84.27 o 
  14   0   6       38.69       26.38      8.42 o 
  16   0   6     2532.84     2512.08     49.71 o 
  18   0   6      244.37      285.64     16.13 o 
  20   0   6      309.66      239.65     16.66 o 
  22   0   6       42.08       52.97     11.53 o 
  24   0   6      296.35      298.42     19.04 o 
  26   0   6     1054.52     1073.26     32.78 o 
 -29   1   6      297.19      379.69     21.14 o 
 -27   1   6        7.55       15.36     10.17 o 
 -25   1   6       27.84        9.84      9.52 o 
 -23   1   6      228.95      183.73     15.04 o 
 -21   1   6        6.77        3.12      6.71 o 
 -19   1   6        0.19       -3.86      5.91 o 
 -17   1   6        9.89       14.71      6.20 o 
 -15   1   6      724.64      744.49     17.34 o 
 -13   1   6     4942.77     5097.98     66.74 o 
 -11   1   6     2344.97     2582.10     35.91 o 
  -9   1   6      103.28       92.80      5.50 o 
  -7   1   6      202.85      174.76      7.98 o 
  -5   1   6        2.44        7.81      3.18 o 
  -3   1   6     1786.12     1765.96     23.14 o 
  -1   1   6      864.18      927.24     14.17 o 
   1   1   6      475.95      448.62      9.19 o 
   3   1   6      420.15      397.28      8.98 o 
   5   1   6     1062.26     1233.76     19.03 o 
   7   1   6      154.02      159.14      6.53 o 
   9   1   6     1110.94     1139.36     19.36 o 
  11   1   6     1435.22     1437.33     23.07 o 
  13   1   6     3455.84     3321.56     40.12 o 
  15   1   6     1627.77     1491.57     26.12 o 
  17   1   6      514.70      437.66     15.13 o 
  19   1   6      213.72      322.80     12.22 o 
  21   1   6      117.57      143.69      9.53 o 
  23   1   6        3.96       10.78      7.10 o 
  25   1   6      322.48      289.95     14.00 o 
 -28   2   6       53.33       36.87     11.53 o 
 -26   2   6       32.09       37.01     11.84 o 
 -24   2   6     1163.07     1110.02     49.73 o 
 -22   2   6      313.64      368.98     20.40 o 
 -20   2   6       89.34       92.81     10.45 o 
 -18   2   6      183.78      199.81     26.38 o 
 -16   2   6     1565.22     1514.67     28.01 o 
 -14   2   6      490.81      492.72     12.37 o 
 -12   2   6       57.89       52.82      4.59 o 
 -10   2   6      194.49      221.49      7.61 o 
  -8   2   6       29.64       28.97      3.75 o 
  -6   2   6      906.23      926.52     13.67 o 
  -4   2   6      124.89       98.55      6.27 o 
  -2   2   6     5262.10     5661.75     61.01 o 
   0   2   6      855.61     1019.83     15.21 o 
   2   2   6      238.41      272.29      7.42 o 
   4   2   6      628.93      630.13     10.53 o 
   6   2   6     3451.05     3383.64     42.08 o 
   8   2   6     2100.96     2083.07     28.29 o 
  10   2   6     1594.04     1579.62     23.51 o 
  12   2   6       43.20       31.85      6.12 o 
  14   2   6     1470.94     1454.59     21.62 o 
  16   2   6        0.21       -2.15      5.63 o 
  18   2   6        7.91        8.92      6.16 o 
  20   2   6        8.21        3.46      6.18 o 
  22   2   6       81.36       96.31      8.85 o 
  24   2   6        2.86        3.20      7.13 o 
  26   2   6      108.31      118.85     10.48 o 
 -27   3   6      123.58      158.88     14.55 o 
 -25   3   6      472.96      492.75     21.30 o 
 -23   3   6        0.67       -4.34      8.35 o 
 -21   3   6      453.16      432.72     21.85 o 
 -19   3   6       13.46        9.00      7.82 o 
 -17   3   6      825.94      786.37     26.92 o 
 -15   3   6       81.72       90.44      9.08 o 
 -13   3   6      570.38      567.81     12.64 o 
 -11   3   6      426.72      416.64     10.42 o 
  -9   3   6       73.51       60.58      4.10 o 
  -7   3   6      282.00      291.41      6.98 o 
  -5   3   6      156.09      148.22      5.40 o 
  -3   3   6     2412.68     2507.23     34.07 o 
  -1   3   6      366.72      400.86      7.97 o 
   1   3   6     3548.46     3603.89     43.62 o 
   3   3   6      505.20      495.51      9.85 o 
   5   3   6      972.98     1009.29     16.04 o 
   7   3   6        3.21        4.82      3.89 o 
   9   3   6     1241.09     1136.52     18.39 o 
  11   3   6     1182.96     1145.48     33.67 o 
  13   3   6       21.88       12.08      5.17 o 
  15   3   6     1259.55     1062.41     18.66 o 
  17   3   6        0.00       -2.37      5.40 o 
  19   3   6      660.18      627.29     15.76 o 
  21   3   6       41.56       53.21      7.75 o 
  23   3   6     1566.82     1523.82     29.55 o 
  25   3   6       12.89       25.16      8.84 o 
 -28   4   6       47.62       30.00     14.84 o 
 -26   4   6       38.32       60.14     11.67 o 
 -24   4   6      121.91      127.46     12.53 o 
 -22   4   6        7.08        5.38     10.61 o 
 -20   4   6      304.58      293.61     21.22 o 
 -18   4   6      230.20      214.87     14.03 o 
 -16   4   6      617.12      646.90     19.48 o 
 -14   4   6        6.64        1.98      5.90 o 
 -12   4   6     1423.49     1523.30     31.77 o 
 -10   4   6       57.55       56.76      3.79 o 
  -8   4   6       68.32       82.96      4.29 o 
  -6   4   6       50.82       60.80      6.13 o 
  -4   4   6     1191.16     1212.50     25.87 o 
  -2   4   6      158.18      171.79     10.22 o 
   0   4   6     3770.69     3829.59     45.92 o 
   2   4   6      996.17     1017.12     15.30 o 
   4   4   6     1767.34     1756.47     24.01 o 
   6   4   6      542.66      568.29     13.24 o 
   8   4   6     2889.64     3048.12     43.28 o 
  10   4   6      106.78      107.26      8.07 o 
  12   4   6      308.65      282.69     11.32 o 
  14   4   6       76.65       63.02      7.74 o 
  16   4   6     1360.73     1281.75     25.10 o 
  18   4   6       88.97       92.68      9.59 o 
  20   4   6        5.49        5.40      7.26 o 
  22   4   6       17.68       28.53      8.67 o 
  24   4   6      173.29      166.83     12.17 o 
 -27   5   6       33.53       34.60     11.41 o 
 -25   5   6      143.33      133.62     24.18 o 
 -23   5   6       62.93       68.97     10.80 o 
 -21   5   6      169.37      202.82     17.80 o 
 -19   5   6      123.13      140.32     12.17 o 
 -17   5   6        8.57       -3.78      6.98 o 
 -15   5   6       30.25       38.21      7.29 o 
 -13   5   6        2.23        2.13      9.70 o 
 -11   5   6      657.30      666.46     27.69 o 
  -9   5   6      154.79      159.54     36.52 o 
  -7   5   6      390.57      323.57     19.45 o 
  -5   5   6      380.00      385.46     13.37 o 
  -3   5   6     1515.67     1515.18     44.70 o 
  -1   5   6      552.76      569.16     17.02 o 
   1   5   6     1034.51     1035.55     28.26 o 
   3   5   6     1880.53     1943.01     25.83 o 
   5   5   6       28.24       25.41      4.88 o 
   7   5   6      813.23      799.93     17.21 o 
   9   5   6     6645.68     6534.90     85.72 o 
  11   5   6     2484.82     2347.66     35.95 o 
  13   5   6      613.52      519.91     16.57 o 
  15   5   6     1541.98     1631.55     28.61 o 
  17   5   6       63.59       94.25      8.31 o 
  19   5   6     1017.71     1032.30     20.88 o 
  21   5   6      226.25      262.71     14.12 o 
  23   5   6      125.38      104.90     10.76 o 
 -24   6   6      109.88       81.98     13.69 o 
 -22   6   6      375.54      376.19     18.34 o 
 -20   6   6       11.42       26.07      8.14 o 
 -18   6   6      491.39      449.51     26.12 o 
 -16   6   6      210.20      191.53     11.41 o 
 -14   6   6      223.52      219.50     10.36 o 
 -12   6   6      929.51     1036.89     51.38 o 
 -10   6   6     1546.69     1499.02     43.18 o 
  -8   6   6     1116.86     1127.25     37.81 o 
  -6   6   6        1.85       -6.81      6.81 o 
  -4   6   6      683.91      595.57     17.56 o 
  -2   6   6     1718.40     1911.51     38.39 o 
   0   6   6     2304.84     2212.03     43.35 o 
   2   6   6      561.73      540.28     15.84 o 
   4   6   6      230.27      188.25      8.58 o 
   6   6   6       20.31        8.84      4.86 o 
   8   6   6      389.37      332.83     11.96 o 
  10   6   6      499.79      474.58     13.79 o 
  12   6   6      375.28      416.96     13.68 o 
  14   6   6       45.62       43.47      7.48 o 
  16   6   6      273.21      277.71     14.46 o 
  18   6   6       30.06       23.98      7.41 o 
  20   6   6      153.58      186.71     14.02 o 
  22   6   6      594.18      584.68     19.00 o 
 -23   7   6      101.67       80.02     13.13 o 
 -21   7   6       44.60       57.20      9.74 o 
 -19   7   6      281.55      294.46     26.90 o 
 -17   7   6       11.84        0.83      6.19 o 
 -15   7   6       66.21       48.30     14.39 o 
 -13   7   6       57.41       65.46     20.36 o 
 -11   7   6     1125.19     1108.22     48.15 o 
  -9   7   6     3018.24     2967.01     72.89 o 
  -7   7   6       87.23       71.74     13.93 o 
  -5   7   6      183.66      188.35     18.40 o 
  -3   7   6     4469.22     4813.06    107.85 o 
  -1   7   6     3658.55     3520.92     64.54 o 
   1   7   6     4004.52     3929.73     71.08 o 
   3   7   6     2624.61     2567.89     43.50 o 
   5   7   6      311.28      323.30     13.14 o 
   7   7   6      279.82      224.97      9.72 o 
   9   7   6      584.82      590.02     15.05 o 
  11   7   6      246.50      292.47     13.28 o 
  13   7   6      121.13      114.08      8.76 o 
  15   7   6      111.17      106.42      9.19 o 
  17   7   6        7.00        3.66      6.80 o 
  19   7   6        9.22       -0.46      7.01 o 
  21   7   6       40.74       59.28      9.74 o 
 -20   8   6       32.28       32.21     15.52 o 
 -18   8   6      370.16      389.59     27.17 o 
 -16   8   6       87.90       76.98     28.11 o 
 -14   8   6      183.31      181.66     19.19 o 
 -12   8   6     1170.23     1015.34     36.77 o 
 -10   8   6      868.79      893.45     33.81 o 
  -8   8   6        0.20       -5.17     17.45 o 
  -6   8   6        8.27       13.22     14.86 o 
  -4   8   6      220.87      239.48     21.02 o 
  -2   8   6      150.59      135.71     16.22 o 
   0   8   6     1832.02     2021.36     55.07 o 
   2   8   6      119.80       83.61     14.86 o 
   4   8   6      327.97      396.73     15.36 o 
   6   8   6      211.86      149.70      7.59 o 
   8   8   6     1043.97      969.83     19.44 o 
  10   8   6      660.35      682.91     16.86 o 
  12   8   6      290.52      311.15     14.97 o 
  14   8   6        0.93       10.88      7.19 o 
  16   8   6        0.33       -6.28      7.02 o 
  18   8   6       44.20       41.51      8.15 o 
 -19   9   6       58.87       50.58     28.44 o 
 -17   9   6       30.93        4.05     14.60 o 
 -15   9   6        2.11      -12.80     12.80 o 
 -13   9   6       34.71       40.80     13.97 o 
 -11   9   6       63.69       46.59     14.35 o 
  -9   9   6      272.10      264.27     23.07 o 
  -7   9   6       56.71      102.02     16.43 o 
  -5   9   6       33.69       54.32     19.07 o 
  -3   9   6       61.01       62.21     14.85 o 
  -1   9   6      232.16      202.06     18.96 o 
   1   9   6      245.88      267.34     22.39 o 
   3   9   6      282.10      299.26     18.39 o 
   5   9   6        3.54       11.58      9.22 o 
   7   9   6       81.38      120.69     13.36 o 
   9   9   6        7.53        8.81      6.26 o 
  11   9   6      454.57      474.55     16.33 o 
  13   9   6       81.31      102.95     10.00 o 
  15   9   6       92.15      139.96     17.44 o 
 -14  10   6       11.32       27.79     15.08 o 
 -12  10   6       39.23       64.49     16.43 o 
 -10  10   6      345.63      412.25     27.41 o 
  -8  10   6      604.32      560.12     46.21 o 
  -6  10   6      105.60      119.06     17.10 o 
  -4  10   6        5.68        4.90     13.48 o 
  -2  10   6       83.99       92.56     16.68 o 
   0  10   6      561.14      603.42     36.19 o 
   2  10   6       13.12       15.30     13.02 o 
   4  10   6        8.69       17.24     13.15 o 
   6  10   6      248.93      307.93     19.37 o 
   8  10   6      415.32      427.49     21.62 o 
  10  10   6      309.43      300.90     20.01 o 
  12  10   6      179.47      183.74     12.40 o 
  -9  11   6        5.26      -13.43     13.43 o 
  -7  11   6       91.18      100.66     18.05 o 
  -5  11   6        9.61        5.50     13.93 o 
  -3  11   6        0.84      -10.81     25.53 o 
  -1  11   6      135.88      131.37     18.28 o 
   1  11   6       87.58       90.81     16.89 o 
   3  11   6        3.65        4.47     10.77 o 
   5  11   6       24.99       14.92     14.31 o 
 -27   1   7       28.63       -0.92     12.56 o 
 -25   1   7       13.71       21.82     12.56 o 
 -23   1   7      145.70      136.12     12.39 o 
 -21   1   7        1.22        9.40      8.45 o 
 -19   1   7      613.63      695.59     21.64 o 
 -17   1   7      173.88      158.79     13.12 o 
 -15   1   7      114.30      113.70      7.91 o 
 -13   1   7      590.70      590.58     12.92 o 
 -11   1   7      147.17      138.43      7.30 o 
  -9   1   7        6.86        0.87      3.61 o 
  -7   1   7      119.32       99.05      5.61 o 
  -5   1   7     1693.89     1759.57     23.72 o 
  -3   1   7     1014.57     1022.08     15.75 o 
  -1   1   7     2910.90     2874.88     46.41 o 
   1   1   7      497.18      497.22     10.46 o 
   3   1   7      121.36      140.79      9.04 o 
   5   1   7     2788.94     2819.78     36.36 o 
   7   1   7        2.17        3.47      4.03 o 
   9   1   7        0.76        1.87      4.71 o 
  11   1   7      462.83      447.98     11.40 o 
  13   1   7      458.72      434.70     11.53 o 
  15   1   7      697.09      649.27     15.25 o 
  17   1   7      180.16      155.12     13.58 o 
  19   1   7      437.14      409.86     13.92 o 
  21   1   7      429.75      484.90     15.24 o 
  23   1   7       55.80       50.78      8.55 o 
  25   1   7       17.01       28.13     10.56 o 
 -28   2   7       11.19        9.74     13.16 o 
 -26   2   7      256.90      235.19     17.88 o 
 -24   2   7       15.55       16.41      9.76 o 
 -22   2   7      166.05      203.87     14.91 o 
 -20   2   7       55.90       46.69      9.13 o 
 -18   2   7       40.52       15.99      8.08 o 
 -16   2   7      684.07      670.16     20.12 o 
 -14   2   7      248.48      288.73     10.30 o 
 -12   2   7     2517.12     2533.86     41.23 o 
 -10   2   7     1266.06     1333.17     23.75 o 
  -8   2   7     2525.80     2466.18     38.85 o 
  -6   2   7      775.41      740.97     12.63 o 
  -4   2   7      803.16      863.59     13.87 o 
  -2   2   7       75.00       73.17      4.97 o 
   0   2   7      181.20      164.00      6.79 o 
   2   2   7        9.52        9.67      4.67 o 
   4   2   7       52.55       42.88      4.44 o 
   6   2   7      774.56      795.03     14.49 o 
   8   2   7      480.04      497.41     11.89 o 
  10   2   7       12.87        7.25      4.97 o 
  12   2   7       49.08       46.02      6.32 o 
  14   2   7      282.41      238.75     11.82 o 
  16   2   7      377.86      402.06     12.48 o 
  18   2   7       18.13       10.83      6.38 o 
  20   2   7      211.39      207.39     12.57 o 
  22   2   7      246.52      247.57     14.37 o 
  24   2   7      287.93      294.81     15.51 o 
 -27   3   7       66.23       42.13     11.50 o 
 -25   3   7       55.38       48.74     11.13 o 
 -23   3   7      437.65      487.48     20.43 o 
 -21   3   7       20.83       20.49      8.92 o 
 -19   3   7      737.80      700.30     22.48 o 
 -17   3   7      980.04     1079.02     27.25 o 
 -15   3   7      811.95      843.64     22.82 o 
 -13   3   7      248.32      219.83     12.23 o 
 -11   3   7      788.88      881.72     17.47 o 
  -9   3   7      103.15      128.18      7.81 o 
  -7   3   7      583.48      568.10     13.05 o 
  -5   3   7      756.55      805.45     12.93 o 
  -3   3   7      210.16      232.06      6.68 o 
  -1   3   7      199.60      222.35      6.72 o 
   1   3   7     1116.57     1148.89     19.56 o 
   3   3   7     1604.72     1534.74     24.48 o 
   5   3   7     2711.18     2459.99     36.00 o 
   7   3   7     1827.37     1908.54     29.87 o 
   9   3   7       65.24       43.69      6.26 o 
  11   3   7      487.53      481.51     14.31 o 
  13   3   7        9.38       12.52      6.30 o 
  15   3   7       40.42       45.74      9.42 o 
  17   3   7      249.71      253.93     11.16 o 
  19   3   7       35.13       44.93      8.46 o 
  21   3   7      225.16      259.17     16.93 o 
  23   3   7        8.02        4.77      8.79 o 
 -26   4   7        9.03        6.80      9.98 o 
 -24   4   7       65.56       72.10     17.00 o 
 -22   4   7      400.63      422.57     19.20 o 
 -20   4   7        0.16        3.04      8.31 o 
 -18   4   7       12.19       12.42     10.33 o 
 -16   4   7      389.67      403.31     16.15 o 
 -14   4   7      369.75      416.75     15.05 o 
 -12   4   7      522.52      521.23     24.22 o 
 -10   4   7     4485.91     4429.03     65.33 o 
  -8   4   7      664.85      573.93     10.23 o 
  -6   4   7      252.08      208.20     11.23 o 
  -4   4   7     4067.35     4082.65     71.45 o 
  -2   4   7     3129.87     3143.19     68.00 o 
   0   4   7      752.77      658.89     11.34 o 
   2   4   7      587.58      617.96     13.41 o 
   4   4   7     6359.67     6107.59     79.55 o 
   6   4   7     1783.72     1739.04     27.95 o 
   8   4   7      651.41      544.79     25.98 o 
  10   4   7     3658.18     3475.23     49.77 o 
  12   4   7     1834.18     1896.22     31.33 o 
  14   4   7      301.35      296.67     18.10 o 
  16   4   7      404.94      449.25     13.94 o 
  18   4   7      753.35      801.65     18.49 o 
  20   4   7      755.07      728.99     20.08 o 
  22   4   7      137.80      143.09     11.55 o 
 -25   5   7        0.31       -5.82      9.31 o 
 -23   5   7       91.72      115.93     21.88 o 
 -21   5   7      405.04      384.20     18.04 o 
 -19   5   7       19.23       42.47      8.67 o 
 -17   5   7      243.41      261.06     13.60 o 
 -15   5   7       34.63       21.50     10.40 o 
 -13   5   7       17.23        7.98      9.09 o 
 -11   5   7     1151.45     1159.14     37.24 o 
  -9   5   7     3393.68     3212.18     96.62 o 
  -7   5   7       66.44       32.18      6.42 o 
  -5   5   7      371.44      353.75     13.95 o 
  -3   5   7       26.26       37.31      7.09 o 
  -1   5   7      423.52      348.73     13.13 o 
   1   5   7     2537.93     2247.91     38.23 o 
   3   5   7     1457.33     1471.35     24.02 o 
   5   5   7      354.19      350.53     10.75 o 
   7   5   7      556.94      555.47     17.10 o 
   9   5   7     1098.48      987.63     30.82 o 
  11   5   7      365.39      444.96     14.10 o 
  13   5   7      187.88      168.53     10.05 o 
  15   5   7       15.30       26.24      7.62 o 
  17   5   7       67.10       68.61      8.00 o 
  19   5   7      546.87      581.28     16.78 o 
  21   5   7       70.28       61.16      9.76 o 
 -24   6   7        1.89      -11.60     11.72 o 
 -22   6   7       32.37       48.92     14.21 o 
 -20   6   7      347.95      392.79     17.14 o 
 -18   6   7       74.98       92.36     13.24 o 
 -16   6   7      810.75      842.84     24.39 o 
 -14   6   7      214.73      253.25     21.70 o 
 -12   6   7      229.33      232.92     19.84 o 
 -10   6   7        0.47        5.06     12.28 o 
  -8   6   7      257.61      256.07     19.59 o 
  -6   6   7      206.34      174.88     10.88 o 
  -4   6   7      383.44      380.22     15.12 o 
  -2   6   7        4.73        3.02      6.97 o 
   0   6   7       10.51       -3.30      8.77 o 
   2   6   7      174.76      160.81     11.38 o 
   4   6   7     1928.95     1959.29     30.10 o 
   6   6   7        2.95        3.37      4.93 o 
   8   6   7      695.38      689.52     16.19 o 
  10   6   7      146.55      145.38     13.25 o 
  12   6   7      619.09      589.46     20.81 o 
  14   6   7      147.34      124.67      9.45 o 
  16   6   7       97.28       99.05     10.55 o 
  18   6   7      118.48      115.63      9.28 o 
  20   6   7      121.69      100.64      9.54 o 
 -21   7   7        3.04       -2.59     14.39 o 
 -19   7   7      203.31      188.08     20.33 o 
 -17   7   7      102.82      113.01     17.59 o 
 -15   7   7       85.47       87.55     15.76 o 
 -13   7   7      314.46      281.54     23.31 o 
 -11   7   7        7.59        2.08     11.32 o 
  -9   7   7       37.24       37.58     12.31 o 
  -7   7   7      852.90      931.30     34.73 o 
  -5   7   7       16.34        0.32     14.86 o 
  -3   7   7     1259.91     1214.74     29.17 o 
  -1   7   7      528.65      531.80     18.66 o 
   1   7   7      260.71      235.12     17.50 o 
   3   7   7        1.19       -4.44      6.79 o 
   5   7   7      443.01      404.84     15.86 o 
   7   7   7      106.73      109.99      7.54 o 
   9   7   7      516.05      476.96     14.86 o 
  11   7   7      506.06      535.56     15.62 o 
  13   7   7       10.13        4.64      7.04 o 
  15   7   7       10.74       15.88      7.54 o 
  17   7   7       82.49       80.08      8.74 o 
 -18   8   7      124.41       76.56     17.35 o 
 -16   8   7      411.50      390.76     32.96 o 
 -14   8   7       99.57       77.49     31.34 o 
 -12   8   7        5.03      -11.82     12.31 o 
 -10   8   7      108.70      111.29     22.94 o 
  -8   8   7       43.78       62.04     15.08 o 
  -6   8   7      817.97      799.37     76.91 o 
  -4   8   7       26.57       48.37     13.16 o 
  -2   8   7       83.96      106.25     15.52 o 
   0   8   7       89.67       84.53      9.12 o 
   2   8   7      125.77      134.12     11.57 o 
   4   8   7        0.00        8.75      7.84 o 
   6   8   7      162.73      175.16     15.02 o 
   8   8   7      222.90      213.16     15.58 o 
  10   8   7       35.58       46.05      6.84 o 
  12   8   7      212.76      264.34     12.99 o 
  14   8   7      166.85      171.72     15.17 o 
  16   8   7      109.16       94.94      9.63 o 
 -15   9   7       36.06       42.45     14.80 o 
 -13   9   7      823.05      762.32     63.01 o 
 -11   9   7        0.02       -4.11     12.70 o 
  -9   9   7      368.63      403.90     41.04 o 
  -7   9   7       88.25      108.82     17.77 o 
  -5   9   7       13.50       18.20     13.93 o 
  -3   9   7      164.97      149.01     17.81 o 
  -1   9   7      796.77      769.96     32.44 o 
   1   9   7      343.54      370.98     20.50 o 
   3   9   7       64.04       78.83     12.16 o 
   5   9   7      163.85      205.04     19.76 o 
   7   9   7        0.02        0.23     10.67 o 
   9   9   7      323.05      374.00     29.20 o 
  11   9   7       48.97       45.54     10.22 o 
  13   9   7        2.74        6.01      7.00 o 
 -12  10   7       35.55       23.82     15.26 o 
 -10  10   7        1.13      -10.06     21.33 o 
  -8  10   7      387.55      359.07     27.42 o 
  -6  10   7      238.33      290.33     56.55 o 
  -4  10   7       73.08       82.88     16.89 o 
  -2  10   7      108.64       87.56     17.13 o 
   0  10   7       18.25       36.43     14.60 o 
   2  10   7      589.53      660.46     25.20 o 
   4  10   7      345.07      406.65     24.71 o 
   6  10   7      512.11      523.60     24.40 o 
   8  10   7       15.45        2.22     14.41 o 
 -26   0   8        6.42        0.65     17.45 o 
 -24   0   8       88.27       60.10     18.74 o 
 -22   0   8       56.25       84.02     19.39 o 
 -20   0   8     3021.84     2898.59     98.88 o 
 -18   0   8     1318.22     1278.32     34.51 o 
 -16   0   8        1.15        2.12     10.02 o 
 -14   0   8     5203.67     5048.31    104.66 o 
 -12   0   8        2.10       12.03      6.61 o 
 -10   0   8      195.22      190.50     11.29 o 
  -8   0   8      590.21      563.59     16.52 o 
  -6   0   8      391.60      339.66     14.84 o 
  -4   0   8        4.84        3.64      5.95 o 
  -2   0   8      179.74      129.86      9.42 o 
   0   0   8      176.02      198.38     14.33 o 
   2   0   8      276.91      276.36     19.56 o 
   4   0   8       10.09       -8.67      8.67 o 
   6   0   8      325.52      345.88     14.63 o 
   8   0   8    20882.42    20198.32    323.47 o 
  10   0   8      860.34      810.24     19.94 o 
  12   0   8      843.42      824.76     23.99 o 
  14   0   8      139.59      111.27     11.19 o 
  16   0   8      896.70      922.66     27.06 o 
  18   0   8     1111.75     1102.76     30.46 o 
  20   0   8        0.65       12.53     10.02 o 
  22   0   8       36.74       29.58     11.37 o 
 -25   1   8       35.03       47.96     13.43 o 
 -23   1   8       36.15       39.16     12.56 o 
 -21   1   8      629.40      665.65     29.08 o 
 -19   1   8       24.68       27.02     10.67 o 
 -17   1   8     2315.81     2099.74     44.19 o 
 -15   1   8      412.92      443.02     13.39 o 
 -13   1   8     3089.39     2947.14     41.44 o 
 -11   1   8     3143.40     3014.36     41.99 o 
  -9   1   8      245.79      189.60      8.55 o 
  -7   1   8      207.55      245.03      9.25 o 
  -5   1   8     1353.11     1307.71     21.59 o 
  -3   1   8      339.57      295.21      8.82 o 
  -1   1   8       51.94       33.19      4.67 o 
   1   1   8        4.41        2.66      4.38 o 
   3   1   8      179.62      161.93      8.00 o 
   5   1   8      511.80      467.24     12.05 o 
   7   1   8     6610.37     6453.64     71.79 o 
   9   1   8     1796.14     1702.83     23.89 o 
  11   1   8      371.02      389.32     10.92 o 
  13   1   8      327.15      319.43     11.92 o 
  15   1   8      247.77      265.61     11.63 o 
  17   1   8      312.04      341.70     14.59 o 
  19   1   8      320.68      386.75     15.60 o 
  21   1   8      138.13      119.33     10.92 o 
 -26   2   8      133.53      159.53     18.72 o 
 -24   2   8       42.27       34.91     13.25 o 
 -22   2   8       11.69       10.82     10.40 o 
 -20   2   8       15.07       -3.60      9.81 o 
 -18   2   8      162.23      143.58     12.30 o 
 -16   2   8       22.95       22.59      7.68 o 
 -14   2   8      273.13      254.63     10.44 o 
 -12   2   8     2130.62     2105.78     35.00 o 
 -10   2   8     1773.98     1795.04     27.48 o 
  -8   2   8      465.85      454.35     11.65 o 
  -6   2   8      214.72      231.44      8.99 o 
  -4   2   8      144.92      141.13      7.92 o 
  -2   2   8     2462.69     2402.44     34.97 o 
   0   2   8     1745.84     1755.35     28.96 o 
   2   2   8      376.74      368.67     11.19 o 
   4   2   8      289.01      299.45     17.04 o 
   6   2   8      812.44      836.86     17.40 o 
   8   2   8      166.44      155.99      9.64 o 
  10   2   8      662.68      575.82     22.69 o 
  12   2   8      358.78      337.31     13.14 o 
  14   2   8      182.53      206.89     11.21 o 
  16   2   8       99.05      104.36      9.39 o 
  18   2   8       61.47       52.08     13.73 o 
  20   2   8        0.00        6.44      8.23 o 
  22   2   8       29.35       45.81      9.64 o 
 -25   3   8       24.81       39.25     10.73 o 
 -23   3   8        1.64        2.14      9.50 o 
 -21   3   8       99.12       87.88     11.31 o 
 -19   3   8       51.31       54.99      9.56 o 
 -17   3   8       56.13       36.80     11.43 o 
 -15   3   8     1091.00     1152.97     27.93 o 
 -13   3   8        5.33        8.94      6.79 o 
 -11   3   8       10.07       13.78      9.61 o 
  -9   3   8      252.02      234.25     11.38 o 
  -7   3   8     2614.33     2582.54     36.89 o 
  -5   3   8      543.93      521.08     12.07 o 
  -3   3   8        4.14       -0.47      4.54 o 
  -1   3   8       34.61       36.03      7.35 o 
   1   3   8     4170.44     4005.68     54.62 o 
   3   3   8      704.00      679.40     16.34 o 
   5   3   8      597.27      579.15     14.32 o 
   7   3   8      209.49      169.79     10.36 o 
   9   3   8      732.69      746.13     21.55 o 
  11   3   8      178.63      185.07     11.18 o 
  13   3   8      332.55      357.15     15.03 o 
  15   3   8      537.52      538.98     15.24 o 
  17   3   8       14.01       11.82      7.09 o 
  19   3   8      105.46       97.97      9.96 o 
  21   3   8       10.79       11.34      8.75 o 
 -24   4   8       56.83       30.01     10.42 o 
 -22   4   8       56.32       40.35     10.27 o 
 -20   4   8       64.67       61.44      9.94 o 
 -18   4   8      198.72      200.58     25.34 o 
 -16   4   8       20.26       30.22      7.72 o 
 -14   4   8     2106.76     2043.19     41.64 o 
 -12   4   8       93.57      106.61      9.05 o 
 -10   4   8       88.30       88.86      7.47 o 
  -8   4   8        0.05        3.24      5.97 o 
  -6   4   8      813.12      774.87     18.19 o 
  -4   4   8      498.97      474.50     14.44 o 
  -2   4   8       86.47       79.84      5.27 o 
   0   4   8     3298.11     3294.21     45.96 o 
   2   4   8      212.00      208.54     11.65 o 
   4   4   8       77.80       72.27      6.53 o 
   6   4   8       71.75       73.30      6.80 o 
   8   4   8     1151.61     1091.24     21.38 o 
  10   4   8       35.58       20.00      7.44 o 
  12   4   8      162.84      166.15     14.74 o 
  14   4   8      110.22       99.69      9.08 o 
  16   4   8      206.11      227.54     12.24 o 
  18   4   8      150.83      157.69     19.22 o 
  20   4   8      330.78      373.15     16.53 o 
 -23   5   8        0.00        9.60      9.31 o 
 -21   5   8      702.27      804.49     24.86 o 
 -19   5   8       39.49       45.31      8.57 o 
 -17   5   8       35.87       42.27      7.63 o 
 -15   5   8      398.65      411.65     14.20 o 
 -13   5   8      130.78      136.84     15.76 o 
 -11   5   8      211.38      170.29     31.02 o 
  -9   5   8      728.35      664.15     53.00 o 
  -7   5   8     1030.12     1067.65     26.24 o 
  -5   5   8     1602.26     1582.53     34.24 o 
  -3   5   8     1301.31     1271.07     38.71 o 
  -1   5   8     2165.78     2065.20     36.79 o 
   1   5   8     2337.50     2227.83     38.95 o 
   3   5   8       34.15       35.94      4.99 o 
   5   5   8      865.64      878.54     18.04 o 
   7   5   8        0.00       -3.22      5.32 o 
   9   5   8        1.95        4.54      6.26 o 
  11   5   8        6.84        7.37      6.79 o 
  13   5   8      254.66      254.77     12.55 o 
  15   5   8       53.75       55.62      8.36 o 
  17   5   8      137.73      137.18     10.11 o 
  19   5   8       93.72       98.21     11.03 o 
 -20   6   8      120.65      115.73     18.26 o 
 -18   6   8      157.26      172.16     21.33 o 
 -16   6   8        1.50        6.33     12.24 o 
 -14   6   8        0.07        0.74     13.25 o 
 -12   6   8     1074.74     1054.02     37.93 o 
 -10   6   8     1241.46     1303.87     42.27 o 
  -8   6   8     1284.68     1290.29     41.36 o 
  -6   6   8       22.82       19.27     11.59 o 
  -4   6   8     1050.36     1081.72     27.25 o 
  -2   6   8     1636.01     1626.62     32.56 o 
   0   6   8      178.61      165.55     11.35 o 
   2   6   8       29.09       36.19      8.28 o 
   4   6   8       10.37       22.14      7.83 o 
   6   6   8      892.29      904.49     18.50 o 
   8   6   8      147.57      135.68      9.17 o 
  10   6   8       62.95       69.70      7.91 o 
  12   6   8        4.06        0.84      6.78 o 
  14   6   8      338.96      367.86     19.76 o 
  16   6   8       52.57       56.11      9.28 o 
  18   6   8       44.23       55.32     10.80 o 
 -19   7   8     1045.28     1142.32     43.18 o 
 -17   7   8      132.19      161.13     27.14 o 
 -15   7   8      110.29      126.34     18.05 o 
 -13   7   8      172.60      190.91     21.07 o 
 -11   7   8        5.77        2.41     16.16 o 
  -9   7   8        5.77       -0.97     12.80 o 
  -7   7   8      237.46      230.48     27.14 o 
  -5   7   8     2744.88     3072.50    104.38 o 
  -3   7   8        5.76       26.19     10.51 o 
  -1   7   8      859.17      802.02     23.79 o 
   1   7   8      161.51      156.47     13.15 o 
   3   7   8      539.73      567.36     18.03 o 
   5   7   8      262.68      273.91     14.93 o 
   7   7   8      149.45      133.49     14.27 o 
   9   7   8      552.47      539.17     14.98 o 
  11   7   8        1.62       -0.39      6.49 o 
  13   7   8        4.45        4.49      7.95 o 
  15   7   8       92.79      101.27      9.91 o 
 -16   8   8       63.22       71.88     17.55 o 
 -14   8   8       46.50       26.54     15.46 o 
 -12   8   8       14.66       -0.73     21.33 o 
 -10   8   8       47.55       36.56     15.30 o 
  -8   8   8      108.14      125.70     49.12 o 
  -6   8   8      962.67     1045.89     80.46 o 
  -4   8   8      604.98      673.65     31.99 o 
  -2   8   8     1085.45     1048.43     33.40 o 
   0   8   8      433.27      413.01     21.36 o 
   2   8   8     1025.58     1161.62     26.97 o 
   4   8   8      159.55      164.36     12.23 o 
   6   8   8      186.30      204.14     29.94 o 
   8   8   8       11.37       28.50      9.91 o 
  10   8   8       60.04       57.50     10.26 o 
  12   8   8      143.33      157.85     10.76 o 
 -13   9   8       34.31       31.29     15.00 o 
 -11   9   8       40.29       18.61     15.76 o 
  -9   9   8      265.10      314.90     26.73 o 
  -7   9   8        1.05       -8.85     13.23 o 
  -5   9   8      691.82      837.38     35.85 o 
  -3   9   8       23.74        9.57     13.62 o 
  -1   9   8       44.93       50.98     14.34 o 
   1   9   8      869.19      992.00     31.08 o 
   3   9   8      332.53      383.38     22.01 o 
   5   9   8        0.64        3.62      8.98 o 
   7   9   8       13.07       14.37      9.34 o 
   9   9   8      419.34      497.10     20.29 o 
  -4  10   8      802.02      788.48     36.79 o 
  -2  10   8      155.53      172.73     19.54 o 
   0  10   8      115.32      114.61     16.25 o 
 -23   1   9       12.96       33.47     12.56 o 
 -21   1   9      233.96      220.82     19.51 o 
 -19   1   9      278.70      325.62     24.35 o 
 -17   1   9       39.49       49.13     10.82 o 
 -15   1   9      254.27      262.34     11.59 o 
 -13   1   9      646.54      632.47     21.06 o 
 -11   1   9      363.74      352.32     12.24 o 
  -9   1   9        0.03       -5.36      5.36 o 
  -7   1   9      238.61      248.42     10.04 o 
  -5   1   9      184.58      173.73      9.17 o 
  -3   1   9      583.80      582.23     18.54 o 
  -1   1   9        6.99       -0.76      5.22 o 
   1   1   9        0.64       -3.62      5.32 o 
   3   1   9       50.07       28.80      6.13 o 
   5   1   9     2338.05     2212.82     34.44 o 
   7   1   9      468.43      434.54     13.71 o 
   9   1   9     3175.93     2953.63     44.27 o 
  11   1   9      202.03      218.40     11.02 o 
  13   1   9      146.17      147.19      9.47 o 
  15   1   9       87.83      105.52      9.56 o 
  17   1   9      326.51      321.95     16.02 o 
  19   1   9      916.38      972.43     23.62 o 
 -24   2   9       20.69       14.06     11.96 o 
 -22   2   9      488.50      496.36     24.99 o 
 -20   2   9      387.27      453.98     22.80 o 
 -18   2   9       41.51       47.34     21.33 o 
 -16   2   9      992.44      920.21     30.00 o 
 -14   2   9       16.88       10.02      6.62 o 
 -12   2   9      853.90      819.08     16.73 o 
 -10   2   9      329.58      316.88     10.89 o 
  -8   2   9       26.22       28.42      7.05 o 
  -6   2   9      629.31      617.54     14.23 o 
  -4   2   9       85.51      107.73      7.52 o 
  -2   2   9      700.78      695.41     15.45 o 
   0   2   9      537.43      532.35     16.49 o 
   2   2   9       73.51       76.23      6.93 o 
   4   2   9      524.14      490.87     14.11 o 
   6   2   9        0.01       -1.23      5.99 o 
   8   2   9        0.11       -1.92      6.15 o 
  10   2   9      106.45      113.21     11.64 o 
  12   2   9      160.80      166.48     14.11 o 
  14   2   9       24.63       15.14      6.89 o 
  16   2   9      594.73      627.33     18.53 o 
  18   2   9      408.60      458.23     17.55 o 
 -23   3   9       54.33       79.60     13.49 o 
 -21   3   9        6.25        2.91     10.52 o 
 -19   3   9      226.08      235.19     15.68 o 
 -17   3   9       28.41       31.62      8.69 o 
 -15   3   9      205.97      185.44     13.08 o 
 -13   3   9       83.52       67.97      8.74 o 
 -11   3   9        1.38       -5.72      5.72 o 
  -9   3   9     1739.69     1674.41     26.78 o 
  -7   3   9      911.05      883.28     17.32 o 
  -5   3   9      709.89      727.71     15.49 o 
  -3   3   9       62.02       65.35      6.74 o 
  -1   3   9      146.57      165.96     12.65 o 
   1   3   9       41.84       34.28      5.95 o 
   3   3   9       23.16       22.48      6.22 o 
   5   3   9      532.96      536.96     14.70 o 
   7   3   9      150.92      132.62      9.26 o 
   9   3   9      220.15      212.85     11.58 o 
  11   3   9      207.14      195.88     11.51 o 
  13   3   9       50.48       45.43      8.07 o 
  15   3   9      459.87      475.07     15.20 o 
  17   3   9        3.26        3.02      8.25 o 
  19   3   9      154.15      203.58     27.14 o 
 -22   4   9      643.32      713.17     24.23 o 
 -20   4   9      701.72      766.33     24.12 o 
 -18   4   9      193.35      180.84     13.32 o 
 -16   4   9        5.22        0.55      6.94 o 
 -14   4   9      359.29      366.20     16.39 o 
 -12   4   9      147.08      171.07     10.17 o 
 -10   4   9      252.26      307.67     15.68 o 
  -8   4   9      650.92      685.29     16.08 o 
  -6   4   9     1266.92     1287.47     21.67 o 
  -4   4   9      326.61      318.08      9.38 o 
  -2   4   9      234.89      195.94     12.20 o 
   0   4   9      620.89      591.28     14.02 o 
   2   4   9      727.32      671.75     16.38 o 
   4   4   9        6.22        3.46      5.61 o 
   6   4   9      136.60       95.59      7.86 o 
   8   4   9      208.15      221.68     15.96 o 
  10   4   9      257.06      283.94     12.89 o 
  12   4   9       54.89       68.68      8.50 o 
  14   4   9       51.09       42.87      9.74 o 
  16   4   9       76.33       81.61      9.24 o 
 -19   5   9      133.20      140.68     18.05 o 
 -17   5   9       28.77       45.79     14.35 o 
 -15   5   9      121.97      117.74     27.79 o 
 -13   5   9      432.84      422.59     25.82 o 
 -11   5   9      129.11      108.86     15.54 o 
  -9   5   9       37.12       37.17     13.48 o 
  -7   5   9      410.36      415.57     29.70 o 
  -5   5   9      197.24      211.42     18.10 o 
  -3   5   9      466.26      417.52     19.69 o 
  -1   5   9      453.35      431.03     15.79 o 
   1   5   9      248.63      239.81     19.59 o 
   3   5   9       14.86       10.77      5.28 o 
   5   5   9      152.47      156.37      9.18 o 
   7   5   9      139.41      119.21      8.98 o 
   9   5   9       20.39        9.77      8.22 o 
  11   5   9      269.73      290.86     13.63 o 
  13   5   9        0.77        1.03      7.39 o 
  15   5   9       91.39       88.98      9.99 o 
 -18   6   9       44.41       41.27     15.26 o 
 -16   6   9      303.71      327.58     26.04 o 
 -14   6   9      448.48      447.41     27.42 o 
 -12   6   9       42.83       44.98     14.39 o 
 -10   6   9     1115.76     1187.74     41.59 o 
  -8   6   9      227.98      216.92     21.94 o 
  -6   6   9     1124.04     1130.64     31.37 o 
  -4   6   9       55.77       62.70     11.26 o 
  -2   6   9      123.34      118.80     11.25 o 
   0   6   9      105.40      107.56     10.29 o 
   2   6   9        9.82        7.86      7.76 o 
   4   6   9       21.08       14.05      8.07 o 
   6   6   9      347.93      321.42     15.96 o 
   8   6   9      380.50      396.56     13.36 o 
  10   6   9       23.17       17.07      6.85 o 
  12   6   9        8.42       16.31      7.47 o 
  14   6   9        0.36       11.70      7.72 o 
 -15   7   9      143.82      149.29     19.84 o 
 -13   7   9      132.07      148.64     19.42 o 
 -11   7   9       66.08       87.15     25.21 o 
  -9   7   9        0.40      -13.48     13.48 o 
  -7   7   9        8.26        2.91     13.71 o 
  -5   7   9       20.25       28.00     11.63 o 
  -3   7   9       75.20       78.42     14.52 o 
  -1   7   9        4.87       18.65      8.58 o 
   1   7   9      773.96      772.66     21.77 o 
   3   7   9       11.99       16.19     10.44 o 
   5   7   9      168.30      151.42     12.05 o 
   7   7   9      190.76      210.74     14.87 o 
   9   7   9       63.17       64.77     10.83 o 
  11   7   9      144.79      160.88     13.88 o 
 -12   8   9       69.88       81.55     18.50 o 
 -10   8   9       99.36       98.51     18.50 o 
  -8   8   9       48.29       54.28     16.68 o 
  -6   8   9      509.63      543.54     66.24 o 
  -4   8   9      635.80      648.85     26.47 o 
  -2   8   9      187.68      222.53     18.01 o 
   0   8   9      189.29      216.70     18.04 o 
   2   8   9      103.22      134.81     16.99 o 
   4   8   9      459.59      457.21     18.34 o 
   6   8   9        0.30        4.19      9.18 o 
   8   8   9      152.44      194.18     14.61 o 
  -5   9   9       16.21       10.99     20.03 o 
  -3   9   9      568.29      640.33     27.06 o 
  -1   9   9       70.79       61.10     13.99 o 
 -20   0  10      241.26      264.98     29.08 o 
 -18   0  10      825.99      717.38     40.07 o 
 -16   0  10       91.23       93.40     12.77 o 
 -14   0  10      222.81      191.36     16.10 o 
 -12   0  10      396.17      366.06     18.67 o 
 -10   0  10     3451.23     3386.20     75.34 o 
  -8   0  10      136.40      160.79     17.45 o 
  -6   0  10        7.18        7.92      8.90 o 
  -4   0  10      127.77      145.82     21.33 o 
  -2   0  10     7005.71     6718.24    138.84 o 
   0   0  10    10246.67     9702.44    195.22 o 
   2   0  10     1354.26     1304.16     49.12 o 
   4   0  10     2850.24     2664.00     63.98 o 
   6   0  10     1133.00     1118.87     35.41 o 
   8   0  10      125.27      126.95     15.18 o 
  10   0  10        5.16        5.90     13.90 o 
  12   0  10     2108.18     2164.68     57.81 o 
  14   0  10       44.79       36.82     13.23 o 
  16   0  10     1757.18     1807.46     53.01 o 
 -21   1  10     1534.27     1559.91     45.64 o 
 -19   1  10       24.60       32.50     13.25 o 
 -17   1  10        0.20       -1.02      7.72 o 
 -15   1  10      166.06      198.43     13.72 o 
 -13   1  10       43.09       43.26      7.00 o 
 -11   1  10      318.39      343.60     14.27 o 
  -9   1  10       60.43       64.37      7.66 o 
  -7   1  10      176.21      196.58     16.70 o 
  -5   1  10       26.00       19.63      9.42 o 
  -3   1  10      996.23      942.46     21.06 o 
  -1   1  10     1374.02     1405.49     27.60 o 
   1   1  10      180.70      159.97     10.66 o 
   3   1  10     1117.47     1060.34     23.72 o 
   5   1  10      917.88      902.10     24.63 o 
   7   1  10      293.54      282.45     14.00 o 
   9   1  10      107.07       95.58      9.97 o 
  11   1  10       34.33       30.28      8.93 o 
  13   1  10        9.46        5.32      8.82 o 
  15   1  10      100.30      105.61     18.56 o 
 -20   2  10       20.42       28.03      9.45 o 
 -18   2  10      247.77      292.88     16.00 o 
 -16   2  10        1.22        2.02      7.97 o 
 -14   2  10       29.63       34.94     11.13 o 
 -12   2  10       81.33       74.95      9.60 o 
 -10   2  10      780.53      744.16     25.75 o 
  -8   2  10      206.74      180.95     10.88 o 
  -6   2  10      169.76      162.03     10.39 o 
  -4   2  10     1185.09     1155.16     23.87 o 
  -2   2  10        0.28        2.19      5.69 o 
   0   2  10       54.27       56.21      6.81 o 
   2   2  10       56.18       55.25      7.19 o 
   4   2  10        4.88        9.78      6.78 o 
   6   2  10       11.86       10.18      6.55 o 
   8   2  10       13.81        9.22      7.06 o 
  10   2  10     1789.24     1840.62     32.21 o 
  12   2  10       78.02       64.76      8.12 o 
  14   2  10       62.32       38.52      9.70 o 
  16   2  10       21.44       21.83      9.35 o 
 -19   3  10      130.42      102.30     13.57 o 
 -17   3  10      393.08      434.22     48.57 o 
 -15   3  10        0.55       -0.14      6.90 o 
 -13   3  10      243.92      239.75     23.76 o 
 -11   3  10      147.05      167.32     11.98 o 
  -9   3  10       52.31       56.69      7.18 o 
  -7   3  10       24.07       29.52      5.77 o 
  -5   3  10      364.86      337.61     11.42 o 
  -3   3  10      343.94      354.05     11.92 o 
  -1   3  10       65.85       64.29      7.20 o 
   1   3  10        3.15       -4.30      5.44 o 
   3   3  10      324.04      314.53     12.49 o 
   5   3  10        5.72        2.45      6.00 o 
   7   3  10        1.42       -6.36      6.36 o 
   9   3  10       19.62       35.42      7.55 o 
  11   3  10       27.75       23.29      7.67 o 
  13   3  10       97.60      117.51      9.50 o 
  15   3  10        9.12        6.10      7.52 o 
 -18   4  10       41.91       40.84      9.83 o 
 -16   4  10       26.06       29.41     14.62 o 
 -14   4  10      115.86      121.24     13.09 o 
 -12   4  10      225.42      234.30     17.14 o 
 -10   4  10       40.11       41.45     10.81 o 
  -8   4  10       13.32        3.57      9.45 o 
  -6   4  10       11.83       15.90     10.06 o 
  -4   4  10      107.35      111.22     10.28 o 
  -2   4  10        7.38        8.28      4.75 o 
   0   4  10       25.26       14.91      5.24 o 
   2   4  10       76.17       73.65      7.02 o 
   4   4  10       15.46        2.53      6.00 o 
   6   4  10      611.73      624.21     18.09 o 
   8   4  10       23.81       23.00      7.42 o 
  10   4  10      474.89      547.16     17.02 o 
  12   4  10        5.54       23.62      8.03 o 
  14   4  10        1.26       -7.26      7.26 o 
 -17   5  10      471.68      551.91     67.21 o 
 -15   5  10       70.70       70.45     16.22 o 
 -13   5  10       19.83       43.13     15.83 o 
 -11   5  10      686.51      671.73     29.34 o 
  -9   5  10      152.31      154.87     14.42 o 
  -7   5  10      614.25      633.47     24.00 o 
  -5   5  10      154.84      173.69     14.80 o 
  -3   5  10      139.73      152.99     17.16 o 
  -1   5  10      273.62      266.63     14.07 o 
   1   5  10      462.83      475.37     17.67 o 
   3   5  10       67.65       79.13     11.66 o 
   5   5  10       10.85        7.95      5.98 o 
   7   5  10       10.83       17.21      6.74 o 
   9   5  10       87.08       97.37     12.65 o 
  11   5  10      686.81      716.23     33.59 o 
 -14   6  10      191.59      199.80     21.46 o 
 -12   6  10      359.88      407.31     28.33 o 
 -10   6  10      467.63      495.85     37.89 o 
  -8   6  10      166.63      148.91     15.14 o 
  -6   6  10        0.09       -4.31     11.48 o 
  -4   6  10      280.98      258.50     18.56 o 
  -2   6  10      118.48      113.31     13.47 o 
   0   6  10       33.93       27.14      8.75 o 
   2   6  10       16.98       21.20      8.98 o 
   4   6  10      393.10      416.97     25.00 o 
   6   6  10      380.28      400.61     18.28 o 
   8   6  10       35.96       31.04     10.32 o 
 -11   7  10      191.94      190.82     21.46 o 
  -9   7  10      847.64      860.89     29.71 o 
  -7   7  10      156.40      163.96     15.66 o 
  -5   7  10       71.57       90.67     20.61 o 
  -3   7  10     1064.26     1127.43     33.94 o 
  -1   7  10      589.63      605.22     25.15 o 
   1   7  10      101.62      120.77     11.73 o 
   3   7  10      337.69      349.47     16.67 o 
   5   7  10        9.79        9.27      9.41 o 
 -17   1  11      263.13      244.37     19.78 o 
 -15   1  11       16.58       18.73      8.67 o 
 -13   1  11      166.22      199.86     18.55 o 
 -11   1  11       69.60       73.97      8.42 o 
  -9   1  11       52.71       68.33      8.86 o 
  -7   1  11      533.65      534.39     16.45 o 
  -5   1  11      766.68      764.67     19.80 o 
  -3   1  11      550.60      506.08     16.49 o 
  -1   1  11      372.77      353.24     14.94 o 
   1   1  11      441.68      437.34     19.72 o 
   3   1  11       92.75       93.01      9.53 o 
   5   1  11        0.00        7.13      8.40 o 
   7   1  11       23.69       20.47      8.28 o 
   9   1  11      186.46      193.73     13.28 o 
  11   1  11        0.67       -1.30      8.58 o 
 -16   2  11        8.98       21.05     11.34 o 
 -14   2  11      481.79      475.19     18.81 o 
 -12   2  11       36.26       48.19     13.95 o 
 -10   2  11      131.28      110.55     10.45 o 
  -8   2  11      360.60      345.05     16.42 o 
  -6   2  11       74.25       72.42      9.53 o 
  -4   2  11      316.02      340.26     13.86 o 
  -2   2  11       34.87       33.78     10.12 o 
   0   2  11      413.44      425.48     15.51 o 
   2   2  11       20.93       27.05      7.97 o 
   4   2  11      665.17      644.06     19.37 o 
   6   2  11      182.36      171.01     12.46 o 
   8   2  11       10.39       -0.55      8.12 o 
  10   2  11      152.78      150.19     12.82 o 
 -15   3  11        0.02        9.02      7.77 o 
 -13   3  11       43.57       23.77      7.85 o 
 -11   3  11      470.14      466.27     17.37 o 
  -9   3  11        7.71        3.50      7.09 o 
  -7   3  11       49.71       50.42      8.20 o 
  -5   3  11      300.42      321.89     13.06 o 
  -3   3  11       61.19       68.80      8.21 o 
  -1   3  11       87.52      111.61      9.95 o 
   1   3  11      879.66      914.71     21.89 o 
   3   3  11       66.94       86.42     10.45 o 
   5   3  11      122.61      108.49      9.88 o 
   7   3  11      279.04      305.14     15.30 o 
   9   3  11        0.04        3.64      8.20 o 
 -14   4  11       49.01       31.50     13.62 o 
 -12   4  11       10.56       -8.52     12.24 o 
 -10   4  11       32.11       60.10     14.35 o 
  -8   4  11        2.78        3.21     24.24 o 
  -6   4  11      244.76      225.57     21.48 o 
  -4   4  11        0.00       10.64      9.09 o 
  -2   4  11        0.08       11.87      8.27 o 
   0   4  11      692.31      634.60     20.33 o 
   2   4  11       17.49       27.22      7.23 o 
   4   4  11        1.26       -6.28      6.28 o 
   6   4  11       30.81       34.45      7.37 o 
   8   4  11        0.83        8.07      7.66 o 
 -11   5  11      256.75      255.70     24.17 o 
  -9   5  11       26.00       33.37     15.59 o 
  -7   5  11       63.91       48.45     14.48 o 
  -5   5  11      123.01       95.12     13.17 o 
  -3   5  11      328.50      383.08     21.39 o 
  -1   5  11      593.77      641.44     20.90 o 
   1   5  11       76.54       83.27     10.71 o 
   3   5  11        2.52        5.61      8.71 o 
   5   5  11        3.38        8.22      9.14 o 
  -6   6  11       11.01      -12.11     12.11 o 
  -4   6  11      410.61      477.58     34.88 o 
  -2   6  11      611.12      638.13     25.99 o 
   0   6  11       21.00       17.44     12.19 o 
 -10   0  12      817.59      800.51     29.70 o 
  -8   0  12        2.62      -10.02     10.02 o 
  -6   0  12      922.09      875.21     31.30 o 
  -4   0  12      245.36      245.10     29.73 o 
  -2   0  12     2236.78     2209.31     66.89 o 
   0   0  12        3.59       12.25     12.93 o 
   2   0  12      528.73      624.14     29.73 o 
   4   0  12       18.81       42.52     25.85 o 
 -11   1  12       92.23       76.38     10.35 o 
  -9   1  12       53.73       58.22      8.59 o 
  -7   1  12      109.85      104.33      9.74 o 
  -5   1  12      115.98      105.31      9.86 o 
  -3   1  12     1837.33     1867.33     35.44 o 
  -1   1  12     1737.96     1756.27     34.30 o 
   1   1  12       28.30       17.57      8.36 o 
   3   1  12      247.04      280.77     15.55 o 
   5   1  12        2.90        2.31      8.27 o 
 -10   2  12      103.80      119.55     17.97 o 
  -8   2  12        5.78       -1.78      8.23 o 
  -6   2  12        4.61        8.53      7.19 o 
  -4   2  12       39.00       53.83      8.32 o 
  -2   2  12      524.84      548.53     17.78 o 
   0   2  12       19.21       20.59      8.03 o 
   2   2  12       33.55       58.25      9.31 o 
   4   2  12      107.02      117.50     10.97 o 
  -7   3  12        1.22       20.08     12.51 o 
  -5   3  12       73.83       59.23     23.27 o 
  -3   3  12       44.99       65.54      8.19 o 
  -1   3  12      270.09      282.36     13.97 o 
   1   3  12        1.50       -1.24      7.36 o 
                                                 
